# Supplementary material for: Long Intergenic Non-Coding RNAs in the Mammary Parenchyma and Fat Pad of Pre-Weaning Heifer Calves: Identification and Functional Analysis
Source: Animals (Basel). 2021 Apr 28;11(5):1268. doi: 10.3390/ani11051268 (PMC8145500; doi:10.3390/ani11051268)
Supplement: Supplementary file 1 [file animals-11-01268-s001.zip]

Archive with 1 entries (1 files):
- animals-1167253-supplementary.xlsx
