# Supplementary material for: Long Intergenic Non-Coding RNAs in the Mammary Parenchyma and Fat Pad of Pre-Weaning Heifer Calves: Identification and Functional Analysis
Source: Animals (Basel). 2021 Apr 28;11(5):1268. doi: 10.3390/ani11051268 (PMC8145500; doi:10.3390/ani11051268)
Supplement: Supplementary file 1 [file animals-11-01268-s001.zip › animals-1167253-supplementary.xlsx]

## Sheet: Table S1
Putative lincRNAs ID	Primer	Sequence (5’-3’)
TCONS_00081500	F	AGGATATGGGCGAAGCAGAGG
	R	CTCAAGTCCCCAGTCCCTTGT
TCONS_00010699	F	TCTGGTTTTTCTCTATTGCTG
	R	AGGCTAGGCTGAAATTTAAGA
TCONS_00055975	F	CCTGGAAGAAGAGCACTGAAA
	R	GCTTCAAAGAATTCCTGACCC
TCONS_00052611	F	AGCTGTAGTCCTCAAAACG
	R	ACTGAACACCTGAAATGCTA

## Sheet: Table S2
Sample	Accession number	Clean reads	Mapping ratio %
MFP-EH_1	SRR5920995	25015015	0.9677
MFP-EH_2	SRR5920996	22883157	0.9659
MFP-EH_3	SRR5920998	26880034	0.9704
MFP-EH_4	SRR5921002	34521650	0.9678
MFP-EH_5	SRR5921005	31109720	0.9677
MFP-R_1	SRR5920997	26108899	0.9496
MFP-R_2	SRR5920999	30504713	0.9533
MFP-R_3	SRR5921000	29435423	0.9678
MFP-R_4	SRR5921001	31553237	0.9647
MFP-R_5	SRR5921003	24155833	0.9591
MFP-R_6	SRR5921004	25090266	0.9697
PAR-EH_1	SRR5921006	27322256	0.974
PAR-EH_2	SRR5921008	27086904	0.9747
PAR-EH_3	SRR5921012	26355753	0.9758
PAR-EH_4	SRR5921015	24444837	0.9674
PAR-EH_5	SRR5921016	27787745	0.9802
PAR-R_1	SRR5921007	24428569	0.9532
PAR-R_2	SRR5921009	32517072	0.964
PAR-R_3	SRR5921010	30160662	0.9705
PAR-R_4	SRR5921011	30290995	0.9608
PAR-R_5	SRR5921013	20953947	0.9612
PAR-R_6	SRR5921014	21507051	0.9706

## Sheet: Table S3
chr	strand	start	end	t_name	TCONS	XLOC	num_exons	length
1	+	1240502	1242530	MSTRG.13.1	TCONS_00000011	XLOC_000009	2	425
1	+	21927579	21929426	MSTRG.149.1	TCONS_00000136	XLOC_000073	3	950
1	+	37062558	37086441	MSTRG.195.1	TCONS_00000187	XLOC_000102	2	615
1	+	72000563	72002124	MSTRG.542.1	TCONS_00000607	XLOC_000289	2	3004
1	+	72000626	72002124	MSTRG.542.2	TCONS_00000608	XLOC_000289	2	1888
1	+	72000626	72002124	MSTRG.542.3	TCONS_00000609	XLOC_000289	2	799
1	+	127598189	127601363	MSTRG.1081.1	TCONS_00001189	XLOC_000544	3	757
1	+	138499934	138501086	MSTRG.1202.1	TCONS_00001302	XLOC_000608	2	446
1	+	152916205	152926311	MSTRG.1434.1	TCONS_00001580	XLOC_000704	2	270
1	+	152916696	152954574	MSTRG.1434.6	TCONS_00001585	XLOC_000704	2	2232
1	-	6812666	6815094	MSTRG.73.1	TCONS_00001756	XLOC_000769	2	2627
1	-	7104188	7114064	MSTRG.91.1	TCONS_00001761	XLOC_000772	3	966
1	-	7104208	7114065	MSTRG.91.2	TCONS_00001762	XLOC_000772	3	796
1	-	19258378	19261194	MSTRG.126.2	TCONS_00001809	XLOC_000792	3	395
1	-	20301508	20317098	MSTRG.131.1	TCONS_00001815	XLOC_000794	2	452
1	-	43008976	43025036	MSTRG.227.1	TCONS_00001901	XLOC_000835	3	1354
1	-	79420278	79426589	MSTRG.607.1	TCONS_00002326	XLOC_001006	2	834
1	-	82609483	82610081	MSTRG.677.1	TCONS_00002406	XLOC_001038	3	707
1	-	127608166	127609579	MSTRG.1082.1	TCONS_00002778	XLOC_001214	2	715
1	-	151780405	151781644	MSTRG.1411.3	TCONS_00003133	XLOC_001379	2	1801
1	-	157196698	157198326	MSTRG.1457.2	TCONS_00003206	XLOC_001400	2	980
2	+	4788245	4789752	MSTRG.13817.11	TCONS_00040016	XLOC_016950	4	672
2	+	4788245	4789752	MSTRG.13817.12	TCONS_00040017	XLOC_016950	4	665
2	+	7476550	7575938	MSTRG.13894.1	TCONS_00040109	XLOC_016977	3	552
2	+	19808656	19955312	MSTRG.13975.1	TCONS_00040193	XLOC_017021	4	653
2	+	19808666	20020236	MSTRG.13975.2	TCONS_00040194	XLOC_017021	2	699
2	+	20129123	20132435	MSTRG.13978.1	TCONS_00040195	XLOC_017022	2	2889
2	+	20133520	20172429	MSTRG.13982.1	TCONS_00040196	XLOC_017023	2	2743
2	+	72492777	72497194	MSTRG.14404.1	TCONS_00040616	XLOC_017196	2	1443
2	+	79560491	79564544	MSTRG.14425.1	TCONS_00040642	XLOC_017209	2	529
2	+	126941533	126943885	MSTRG.15121.1	TCONS_00041466	XLOC_017542	5	2787
2	-	19654042	19657754	MSTRG.13985.4	TCONS_00042062	XLOC_017749	4	386
2	-	19654042	19657755	MSTRG.13985.3	TCONS_00042063	XLOC_017749	7	1035
2	-	29923661	29924098	MSTRG.14111.1	TCONS_00042229	XLOC_017824	2	1788
2	-	46924160	46956782	MSTRG.14245.1	TCONS_00042359	XLOC_017882	2	1617
2	-	51342146	51623044	MSTRG.14263.1	TCONS_00042392	XLOC_017898	3	786
2	-	51342185	51623027	MSTRG.14263.2	TCONS_00042393	XLOC_017898	2	272
2	-	91647334	91649865	MSTRG.14583.2	TCONS_00042699	XLOC_018038	2	513
2	-	100484784	100507569	MSTRG.14663.10	TCONS_00042781	XLOC_018071	2	1029
2	-	114314706	114322865	MSTRG.14800.1	TCONS_00042966	XLOC_018153	2	365
2	-	114315205	114322863	MSTRG.14800.2	TCONS_00042967	XLOC_018153	2	257
2	-	119267168	119267967	MSTRG.14864.1	TCONS_00043024	XLOC_018187	3	576
2	-	119438151	119440840	MSTRG.14876.2	TCONS_00043031	XLOC_018192	2	442
2	-	121990626	122012234	MSTRG.14962.1	TCONS_00043124	XLOC_018232	3	886
2	-	126223941	126227668	MSTRG.15073.5	TCONS_00043293	XLOC_018283	2	698
2	-	131322628	131323887	MSTRG.15223.3	TCONS_00043553	XLOC_018375	2	2747
2	-	132112676	132115812	MSTRG.15249.2	TCONS_00043565	XLOC_018381	2	216
2	-	135584373	135586072	MSTRG.15324.2	TCONS_00043647	XLOC_018415	2	1096
3	+	3506747	3512379	MSTRG.22091.1	TCONS_00065950	XLOC_027217	3	334
3	+	7467282	7469772	MSTRG.22120.1	TCONS_00065970	XLOC_027230	2	379
3	+	20557125	20560286	MSTRG.22513.2	TCONS_00066624	XLOC_027461	2	415
3	+	20557134	20560318	MSTRG.22513.3	TCONS_00066625	XLOC_027461	5	1253
3	+	21647103	21648192	MSTRG.22559.1	TCONS_00066706	XLOC_027489	2	3339
3	+	21647103	21648192	MSTRG.22559.2	TCONS_00066707	XLOC_027489	2	401
3	+	22580287	22580953	MSTRG.22582.1	TCONS_00066740	XLOC_027503	2	1595
3	+	31676290	31681753	MSTRG.22708.2	TCONS_00066886	XLOC_027572	2	1159
3	+	31676291	31676961	MSTRG.22708.3	TCONS_00066887	XLOC_027572	2	357
3	+	32747872	32762659	MSTRG.22729.1	TCONS_00066918	XLOC_027585	2	802
3	+	53648366	53649428	MSTRG.22959.1	TCONS_00067109	XLOC_027671	3	803
3	+	53648460	53670856	MSTRG.22959.2	TCONS_00067110	XLOC_027671	2	637
3	+	56771090	56802172	MSTRG.23004.3	TCONS_00067174	XLOC_027697	2	309
3	+	77206169	77213283	MSTRG.23139.1	TCONS_00067317	XLOC_027764	3	549
3	+	84620831	84623095	MSTRG.23222.1	TCONS_00067386	XLOC_027792	2	2475
3	+	100753034	100804463	MSTRG.23449.2	TCONS_00067731	XLOC_027908	4	1499
3	+	110308213	110309137	MSTRG.23705.1	TCONS_00068087	XLOC_028041	2	297
3	+	114293442	114295325	MSTRG.23748.1	TCONS_00068161	XLOC_028068	2	288
3	+	114306355	114319209	MSTRG.23750.3	TCONS_00068164	XLOC_028069	2	225
3	+	115605317	115612818	MSTRG.23769.10	TCONS_00068191	XLOC_028071	2	610
3	-	6671276	6676364	MSTRG.22111.3	TCONS_00068470	XLOC_028162	3	490
3	-	18556637	18557148	MSTRG.22428.1	TCONS_00069010	XLOC_028348	4	453
3	-	20160132	20161230	MSTRG.22520.1	TCONS_00069122	XLOC_028382	4	1106
3	-	25703822	25707094	MSTRG.22617.1	TCONS_00069299	XLOC_028434	2	500
3	-	31553289	31563642	MSTRG.22703.1	TCONS_00069396	XLOC_028473	3	828
3	-	31553399	31560463	MSTRG.22703.2	TCONS_00069397	XLOC_028473	2	241
3	-	31553399	31560463	MSTRG.22703.3	TCONS_00069398	XLOC_028473	2	2221
3	-	31558408	31564140	MSTRG.22703.5	TCONS_00069400	XLOC_028473	4	630
3	-	42204086	42258963	MSTRG.22835.1	TCONS_00069577	XLOC_028536	3	2777
3	-	60327910	60330604	MSTRG.23063.1	TCONS_00069819	XLOC_028632	2	2949
3	-	84026476	84027767	MSTRG.23212.1	TCONS_00070023	XLOC_028710	3	489
3	-	87227947	87229833	MSTRG.23232.1	TCONS_00070057	XLOC_028724	2	234
3	-	95348621	95351332	MSTRG.23371.1	TCONS_00070174	XLOC_028779	2	463
3	-	103170085	103174475	MSTRG.23541.2	TCONS_00070390	XLOC_028856	2	1013
3	-	105673406	105675264	MSTRG.23600.1	TCONS_00070469	XLOC_028883	2	2564
3	-	117402958	117410029	MSTRG.23785.1	TCONS_00070674	XLOC_028967	3	776
3	-	118045841	118051181	MSTRG.23811.5	TCONS_00070699	XLOC_028975	4	648
3	-	120412609	120414104	MSTRG.23854.2	TCONS_00070755	XLOC_029004	2	5180
4	+	9896048	9901565	MSTRG.23934.1	TCONS_00071261	XLOC_029448	2	1515
4	+	16185315	16188595	MSTRG.23995.1	TCONS_00071335	XLOC_029477	2	380
4	+	19263525	19264742	MSTRG.24011.9	TCONS_00071354	XLOC_029483	2	1553
4	+	48121537	48132534	MSTRG.24244.1	TCONS_00071575	XLOC_029589	2	557
4	+	75036953	75047908	MSTRG.24509.1	TCONS_00071905	XLOC_029699	2	1939
4	+	114057241	114058654	MSTRG.24991.2	TCONS_00072600	XLOC_029985	3	2829
4	+	118692816	118695417	MSTRG.25035.1	TCONS_00072678	XLOC_030010	3	1432
4	+	118692822	118695414	MSTRG.25035.2	TCONS_00072679	XLOC_030010	2	257
4	-	7933765	7937749	MSTRG.23895.1	TCONS_00072716	XLOC_030033	2	947
4	-	9896048	9900717	MSTRG.23933.1	TCONS_00072751	XLOC_030052	2	243
4	-	24467352	24471930	MSTRG.24039.1	TCONS_00072886	XLOC_030100	2	556
4	-	24467464	24471324	MSTRG.24039.5	TCONS_00072889	XLOC_030100	3	1935
4	-	24467464	24471360	MSTRG.24039.4	TCONS_00072890	XLOC_030100	3	793
4	-	43222054	43262935	MSTRG.24176.1	TCONS_00073072	XLOC_030154	2	1862
4	-	43259050	43262922	MSTRG.24176.2	TCONS_00073073	XLOC_030154	2	887
4	-	46165392	46201037	MSTRG.24246.1	TCONS_00073124	XLOC_030175	2	531
4	-	94651404	94668179	MSTRG.24724.2	TCONS_00073647	XLOC_030399	2	892
4	-	94651461	94668024	MSTRG.24724.6	TCONS_00073650	XLOC_030399	2	871
4	-	94651461	94673554	MSTRG.24724.5	TCONS_00073651	XLOC_030399	2	972
4	-	102484638	102487862	MSTRG.24780.1	TCONS_00073783	XLOC_030432	2	902
5	+	4058796	4059185	MSTRG.25086.1	TCONS_00074477	XLOC_030921	2	582
5	+	10566177	10622128	MSTRG.25127.1	TCONS_00074514	XLOC_030941	2	552
5	+	10566229	10567013	MSTRG.25127.2	TCONS_00074515	XLOC_030941	2	444
5	+	25911978	25916561	MSTRG.25263.1	TCONS_00074641	XLOC_031002	2	1320
5	+	26047501	26051529	MSTRG.25269.1	TCONS_00074657	XLOC_031009	2	264
5	+	26642974	26645522	MSTRG.25299.1	TCONS_00074690	XLOC_031021	2	645
5	+	43298623	43300555	MSTRG.25579.2	TCONS_00075180	XLOC_031188	3	1010
5	+	65740715	65763066	MSTRG.25877.1	TCONS_00075626	XLOC_031362	2	270
5	+	66183212	66185333	MSTRG.25881.2	TCONS_00075635	XLOC_031366	5	758
5	+	74341322	74344674	MSTRG.25981.1	TCONS_00075735	XLOC_031411	4	700
5	+	97110577	97112796	MSTRG.26238.1	TCONS_00076028	XLOC_031534	2	271
5	+	111658426	111669377	MSTRG.26642.1	TCONS_00076629	XLOC_031754	2	385
5	+	113822131	113823176	MSTRG.26738.1	TCONS_00076735	XLOC_031799	2	1232
5	+	116346681	116353532	MSTRG.26800.4	TCONS_00076815	XLOC_031832	3	5210
5	+	116347379	116353554	MSTRG.26800.7	TCONS_00076818	XLOC_031832	4	4281
5	+	116347389	116353537	MSTRG.26800.8	TCONS_00076819	XLOC_031832	2	2544
5	+	117557255	117559169	MSTRG.26824.1	TCONS_00076871	XLOC_031844	2	231
5	-	26762999	26765546	MSTRG.25306.1	TCONS_00077279	XLOC_031988	3	616
5	-	27781734	27782224	MSTRG.25335.1	TCONS_00077333	XLOC_032006	4	702
5	-	65175040	65178423	MSTRG.25854.1	TCONS_00078039	XLOC_032289	2	308
5	-	89129818	89133146	MSTRG.26169.1	TCONS_00078415	XLOC_032422	2	468
5	-	97514505	97518938	MSTRG.26250.1	TCONS_00078487	XLOC_032457	2	243
5	-	101116659	101122403	MSTRG.26350.8	TCONS_00078576	XLOC_032501	2	280
5	-	101116659	101124500	MSTRG.26350.11	TCONS_00078577	XLOC_032501	3	284
5	-	101116662	101124668	MSTRG.26350.12	TCONS_00078584	XLOC_032501	3	409
5	-	108386348	108392680	MSTRG.26522.1	TCONS_00078853	XLOC_032599	4	1329
5	-	110328106	110328692	MSTRG.26606.1	TCONS_00078999	XLOC_032639	2	667
5	-	112257030	112257444	MSTRG.26665.1	TCONS_00079065	XLOC_032669	2	628
5	-	112257605	112265442	MSTRG.26666.1	TCONS_00079066	XLOC_032670	3	625
5	-	112270063	112270700	MSTRG.26668.1	TCONS_00079067	XLOC_032671	3	1546
5	-	112270063	112271284	MSTRG.26668.2	TCONS_00079068	XLOC_032671	2	1591
5	-	116336896	116338002	MSTRG.26791.1	TCONS_00079255	XLOC_032741	3	1871
5	-	118898188	118899632	MSTRG.26825.1	TCONS_00079285	XLOC_032757	3	1257
6	+	57629862	57632267	MSTRG.27211.1	TCONS_00080205	XLOC_033345	2	533
6	+	71983424	71987355	MSTRG.27383.2	TCONS_00080385	XLOC_033418	2	1994
6	+	110595571	110598455	MSTRG.27690.1	TCONS_00080705	XLOC_033571	2	210
6	+	110597840	110599444	MSTRG.27690.2	TCONS_00080706	XLOC_033571	2	503
6	+	110620098	110624373	MSTRG.27699.3	TCONS_00080708	XLOC_033572	3	1923
6	+	110853589	110857230	MSTRG.27694.2	TCONS_00080719	XLOC_033573	4	1859
6	-	45739577	45748081	MSTRG.27183.1	TCONS_00081216	XLOC_033792	2	793
6	-	57718370	57719440	MSTRG.27213.2	TCONS_00081239	XLOC_033807	2	2164
6	-	86054832	86056291	MSTRG.27461.1	TCONS_00081500	XLOC_033945	5	1962
6	-	86054855	86068613	MSTRG.27461.2	TCONS_00081501	XLOC_033945	2	2905
6	-	86055120	86069074	MSTRG.27461.4	TCONS_00081503	XLOC_033945	3	2417
6	-	89564157	89568831	MSTRG.27493.1	TCONS_00081534	XLOC_033960	2	1879
6	-	97716499	97724286	MSTRG.27590.3	TCONS_00081642	XLOC_034005	2	668
6	-	97716505	97724455	MSTRG.27590.4	TCONS_00081644	XLOC_034005	2	495
6	-	97982671	98001163	MSTRG.27597.1	TCONS_00081662	XLOC_034009	2	562
6	-	110612327	110614267	MSTRG.27691.1	TCONS_00081769	XLOC_034058	2	546
7	+	4914664	4915742	MSTRG.28016.3	TCONS_00082526	XLOC_034452	2	209
7	+	45869382	45878266	MSTRG.29058.1	TCONS_00084057	XLOC_035046	2	750
7	+	61304094	61305926	MSTRG.29333.3	TCONS_00084409	XLOC_035183	2	391
7	+	70695490	70700304	MSTRG.29442.1	TCONS_00084537	XLOC_035230	2	2223
7	+	88580592	88581947	MSTRG.29557.1	TCONS_00084671	XLOC_035294	2	623
7	-	12399374	12403850	MSTRG.28209.2	TCONS_00085360	XLOC_035578	4	1286
7	-	12399408	12426716	MSTRG.28209.3	TCONS_00085361	XLOC_035578	2	243
7	-	12480502	12480936	MSTRG.28219.3	TCONS_00085372	XLOC_035581	2	1296
7	-	18010084	18011152	MSTRG.28482.1	TCONS_00085764	XLOC_035719	2	256
7	-	19661880	19662625	MSTRG.28550.1	TCONS_00085881	XLOC_035764	2	248
7	-	22019174	22020420	MSTRG.28667.1	TCONS_00086043	XLOC_035830	2	340
7	-	39394438	39719172	MSTRG.28869.1	TCONS_00086337	XLOC_035926	2	507
7	-	90777606	90794209	MSTRG.29574.1	TCONS_00087202	XLOC_036276	2	904
7	-	100503591	100509883	MSTRG.29650.1	TCONS_00087282	XLOC_036300	3	360
8	+	5880706	5882663	MSTRG.29744.1	TCONS_00087742	XLOC_036719	2	2267
8	+	6757551	6763034	MSTRG.29757.1	TCONS_00087762	XLOC_036725	2	203
8	+	9636524	9640166	MSTRG.29790.4	TCONS_00087806	XLOC_036745	2	1382
8	+	38422118	38424668	MSTRG.29984.1	TCONS_00088014	XLOC_036857	3	908
8	+	78360490	78364932	MSTRG.30505.1	TCONS_00088670	XLOC_037081	2	374
8	+	99752887	99757496	MSTRG.30726.1	TCONS_00088952	XLOC_037191	2	546
8	-	5848763	5877597	MSTRG.29746.9	TCONS_00089218	XLOC_037288	3	428
8	-	8320275	8322583	MSTRG.29776.1	TCONS_00089245	XLOC_037303	2	2159
8	-	22982156	22983571	MSTRG.29897.2	TCONS_00089343	XLOC_037366	4	1311
8	-	22982156	22983587	MSTRG.29897.1	TCONS_00089344	XLOC_037366	2	1844
8	-	67080343	67086213	MSTRG.30300.1	TCONS_00089835	XLOC_037564	2	880
8	-	72442336	72443559	MSTRG.30382.1	TCONS_00089908	XLOC_037609	3	616
8	-	79731766	79743059	MSTRG.30519.1	TCONS_00090095	XLOC_037675	2	760
8	-	79731836	79743031	MSTRG.30519.2	TCONS_00090096	XLOC_037675	2	1334
8	-	91272931	91276422	MSTRG.30673.1	TCONS_00090247	XLOC_037749	3	1420
8	-	111823763	111829029	MSTRG.30898.1	TCONS_00090537	XLOC_037876	3	442
9	+	25644680	25646954	MSTRG.31077.1	TCONS_00091050	XLOC_038295	2	2087
9	+	99216308	99217655	MSTRG.31742.1	TCONS_00091808	XLOC_038619	2	245
9	+	101782535	101790424	MSTRG.31776.1	TCONS_00091815	XLOC_038625	2	1372
9	-	18518400	18522696	MSTRG.31017.2	TCONS_00091976	XLOC_038690	2	478
9	-	38910925	38916605	MSTRG.31183.4	TCONS_00092144	XLOC_038768	3	521
9	-	38910925	38916654	MSTRG.31183.5	TCONS_00092145	XLOC_038768	4	2624
9	-	81610429	81649989	MSTRG.31555.2	TCONS_00092580	XLOC_038935	5	1950
9	-	87117665	87120202	MSTRG.31610.1	TCONS_00092615	XLOC_038957	3	223
9	-	95043939	95047008	MSTRG.31699.2	TCONS_00092699	XLOC_038998	2	312
9	-	102982363	103000712	MSTRG.31798.1	TCONS_00092804	XLOC_039047	2	264
9	-	104026052	104028244	MSTRG.31822.1	TCONS_00092842	XLOC_039057	2	603
10	+	1817856	1927413	MSTRG.1510.1	TCONS_00003697	XLOC_001852	2	756
10	+	1817904	1927395	MSTRG.1510.2	TCONS_00003698	XLOC_001852	3	324
10	+	36761560	36771862	MSTRG.2080.1	TCONS_00004546	XLOC_002171	2	1694
10	+	36761641	36766883	MSTRG.2080.2	TCONS_00004547	XLOC_002171	2	729
10	+	49779830	49787318	MSTRG.2271.1	TCONS_00004732	XLOC_002244	2	686
10	+	49780378	49782943	MSTRG.2271.2	TCONS_00004733	XLOC_002244	2	258
10	+	49780387	49785334	MSTRG.2271.3	TCONS_00004734	XLOC_002244	3	1361
10	+	82707080	82709878	MSTRG.2702.9	TCONS_00005200	XLOC_002431	3	366
10	+	91746268	91758697	MSTRG.2838.1	TCONS_00005436	XLOC_002499	2	825
10	-	15071644	15076402	MSTRG.1714.3	TCONS_00005782	XLOC_002643	2	1475
10	-	21550953	21551879	MSTRG.1844.1	TCONS_00006003	XLOC_002702	2	262
10	-	26656358	26666800	MSTRG.1962.1	TCONS_00006188	XLOC_002804	2	2535
10	-	41911972	42108626	MSTRG.2124.5	TCONS_00006415	XLOC_002916	2	200
10	-	42268569	42292994	MSTRG.2125.1	TCONS_00006416	XLOC_002917	2	852
10	-	42368811	42380929	MSTRG.2126.1	TCONS_00006418	XLOC_002918	3	1203
10	-	45268415	45270277	MSTRG.2208.1	TCONS_00006499	XLOC_002954	3	3300
10	-	47058290	47060341	MSTRG.2245.1	TCONS_00006573	XLOC_002972	2	265
10	-	49780539	49799649	MSTRG.2272.1	TCONS_00006588	XLOC_002976	2	762
10	-	49783021	49799851	MSTRG.2272.2	TCONS_00006589	XLOC_002976	2	2146
10	-	49783092	49799617	MSTRG.2272.3	TCONS_00006590	XLOC_002976	2	1755
10	-	49790844	49799851	MSTRG.2272.4	TCONS_00006591	XLOC_002976	2	1380
10	-	49790882	49799649	MSTRG.2272.5	TCONS_00006592	XLOC_002976	3	627
10	-	65063791	65098686	MSTRG.2438.1	TCONS_00006738	XLOC_003048	2	2215
10	-	68005822	68006227	MSTRG.2479.1	TCONS_00006786	XLOC_003073	2	467
10	-	78198583	78315801	MSTRG.2605.1	TCONS_00006875	XLOC_003132	5	653
11	+	5456192	5461878	MSTRG.3025.1	TCONS_00007732	XLOC_003688	2	225
11	+	25217178	25231217	MSTRG.3296.1	TCONS_00008060	XLOC_003813	2	2717
11	+	49444651	49449512	MSTRG.3581.2	TCONS_00008346	XLOC_003951	3	1152
11	+	88581373	88584291	MSTRG.4004.10	TCONS_00008877	XLOC_004157	3	433
11	+	88581617	88584291	MSTRG.4004.11	TCONS_00008878	XLOC_004157	2	220
11	+	99869049	99882597	MSTRG.4221.1	TCONS_00009280	XLOC_004295	2	3952
11	+	102443187	102443651	MSTRG.4330.1	TCONS_00009396	XLOC_004327	2	378
11	+	103180705	103186153	MSTRG.4358.2	TCONS_00009424	XLOC_004344	2	949
11	+	103180713	103186163	MSTRG.4358.3	TCONS_00009425	XLOC_004344	2	338
11	+	103980263	103984389	MSTRG.4384.1	TCONS_00009456	XLOC_004356	2	992
11	-	21117064	21118187	MSTRG.3258.1	TCONS_00010203	XLOC_004586	2	5789
11	-	24553076	24558454	MSTRG.3283.1	TCONS_00010244	XLOC_004601	2	2700
11	-	33524675	33527683	MSTRG.3400.1	TCONS_00010339	XLOC_004657	6	2640
11	-	49444757	49449479	MSTRG.3582.4	TCONS_00010571	XLOC_004749	2	1336
11	-	49444757	49449515	MSTRG.3582.3	TCONS_00010572	XLOC_004749	3	764
11	-	49444757	49449520	MSTRG.3582.1	TCONS_00010573	XLOC_004749	3	524
11	-	49444757	49449520	MSTRG.3582.2	TCONS_00010574	XLOC_004749	3	290
11	-	49444773	49449508	MSTRG.3582.5	TCONS_00010575	XLOC_004749	3	727
11	-	60382309	60385329	MSTRG.3620.1	TCONS_00010628	XLOC_004775	3	886
11	-	67819442	67827830	MSTRG.3708.1	TCONS_00010699	XLOC_004814	3	970
11	-	67819594	67826790	MSTRG.3708.2	TCONS_00010700	XLOC_004814	2	1178
11	-	68366558	68409176	MSTRG.3722.6	TCONS_00010717	XLOC_004818	2	2352
11	-	68395659	68410112	MSTRG.3722.7	TCONS_00010718	XLOC_004818	3	2043
11	-	86950573	86971366	MSTRG.3961.1	TCONS_00011032	XLOC_004947	2	250
11	-	98146197	98148986	MSTRG.4114.1	TCONS_00011213	XLOC_005035	2	1569
11	-	105509176	105510248	MSTRG.4453.1	TCONS_00011759	XLOC_005213	2	237
11	-	106234994	106235607	MSTRG.4522.1	TCONS_00011852	XLOC_005242	2	436
12	+	12899031	12909732	MSTRG.4605.1	TCONS_00012302	XLOC_005599	2	687
12	+	24383978	24392266	MSTRG.4780.1	TCONS_00012484	XLOC_005676	3	847
12	+	31490572	31493550	MSTRG.4878.1	TCONS_00012584	XLOC_005714	3	2326
12	+	31490613	31493572	MSTRG.4878.2	TCONS_00012585	XLOC_005714	5	2361
12	+	55530401	55534055	MSTRG.5047.7	TCONS_00012778	XLOC_005794	2	255
12	+	84582221	84594977	MSTRG.5169.1	TCONS_00012930	XLOC_005863	2	636
12	+	84656285	84656700	MSTRG.5170.1	TCONS_00012933	XLOC_005865	2	275
12	+	85375950	85377693	MSTRG.5193.1	TCONS_00012967	XLOC_005874	2	337
12	+	86889058	86889778	MSTRG.5243.1	TCONS_00013047	XLOC_005897	3	501
12	-	17940699	17942257	MSTRG.4667.1	TCONS_00013181	XLOC_005959	3	1701
12	-	18117267	18118229	MSTRG.4679.1	TCONS_00013184	XLOC_005962	2	2702
12	-	24728252	24728787	MSTRG.4785.1	TCONS_00013308	XLOC_006008	2	524
12	-	32553842	32595988	MSTRG.4890.1	TCONS_00013394	XLOC_006057	4	3287
12	-	36067700	36077372	MSTRG.4949.1	TCONS_00013471	XLOC_006089	3	309
12	-	84625029	84639530	MSTRG.5171.2	TCONS_00013677	XLOC_006182	2	515
12	-	86419924	86421119	MSTRG.5212.1	TCONS_00013721	XLOC_006196	2	276
13	+	45167537	45185514	MSTRG.5712.1	TCONS_00014597	XLOC_006663	2	251
13	+	45167608	45188383	MSTRG.5712.2	TCONS_00014598	XLOC_006663	2	621
13	+	52524811	52527434	MSTRG.5826.2	TCONS_00014782	XLOC_006705	2	730
13	+	52524840	52527257	MSTRG.5826.3	TCONS_00014783	XLOC_006705	2	482
13	+	71853094	71857980	MSTRG.6238.1	TCONS_00015399	XLOC_006936	2	324
13	+	71856581	71857980	MSTRG.6238.2	TCONS_00015400	XLOC_006936	6	1645
13	+	76606978	76627822	MSTRG.6348.2	TCONS_00015592	XLOC_007006	6	1803
13	+	76606978	76646135	MSTRG.6348.3	TCONS_00015593	XLOC_007006	3	427
13	+	77863312	77867189	MSTRG.6372.1	TCONS_00015613	XLOC_007017	2	458
13	+	78241614	78253698	MSTRG.6395.1	TCONS_00015641	XLOC_007025	2	305
13	+	78274307	78283807	MSTRG.6391.1	TCONS_00015642	XLOC_007026	2	1080
13	+	78436242	78447042	MSTRG.6392.1	TCONS_00015643	XLOC_007027	2	579
13	+	81356412	81360423	MSTRG.6424.1	TCONS_00015669	XLOC_007039	2	338
13	-	16295045	16305891	MSTRG.5378.12	TCONS_00015829	XLOC_007101	2	534
13	-	19968582	19971044	MSTRG.5417.1	TCONS_00015893	XLOC_007121	2	2940
13	-	31644418	31647797	MSTRG.5534.1	TCONS_00016005	XLOC_007181	2	592
13	-	62068239	62072030	MSTRG.6041.1	TCONS_00016752	XLOC_007454	2	1379
13	-	66441146	66443062	MSTRG.6174.2	TCONS_00016912	XLOC_007509	4	921
14	+	7050447	7053723	MSTRG.6572.2	TCONS_00017819	XLOC_007978	3	436
14	+	7953545	7955645	MSTRG.6574.6	TCONS_00017833	XLOC_007980	2	354
14	+	9258586	9259189	MSTRG.6590.1	TCONS_00017856	XLOC_007990	2	971
14	+	15087997	15088629	MSTRG.6629.2	TCONS_00017897	XLOC_008005	2	570
14	+	19613950	19616506	MSTRG.6688.2	TCONS_00017963	XLOC_008028	2	382
14	+	37752911	37769932	MSTRG.6861.1	TCONS_00018134	XLOC_008123	2	806
14	+	37768372	37769876	MSTRG.6861.2	TCONS_00018135	XLOC_008123	2	1253
14	+	62909998	62931649	MSTRG.7006.1	TCONS_00018258	XLOC_008193	2	432
14	+	62910028	62923363	MSTRG.7006.2	TCONS_00018259	XLOC_008193	2	357
14	+	62929020	62931581	MSTRG.7006.4	TCONS_00018261	XLOC_008193	2	949
14	+	67708318	67717859	MSTRG.7075.1	TCONS_00018317	XLOC_008216	2	681
14	-	302892	303589	MSTRG.6443.1	TCONS_00018480	XLOC_008286	2	818
14	-	7862420	7864007	MSTRG.6573.2	TCONS_00018810	XLOC_008346	3	853
14	-	43825607	43828415	MSTRG.6904.2	TCONS_00019177	XLOC_008499	2	784
14	-	69260177	69261634	MSTRG.7093.2	TCONS_00019331	XLOC_008588	2	962
15	+	22335391	22337778	MSTRG.7384.3	TCONS_00019878	XLOC_008949	3	534
15	+	38207093	38208039	MSTRG.7576.1	TCONS_00020198	XLOC_009055	2	510
15	+	77570416	77576057	MSTRG.8134.1	TCONS_00021041	XLOC_009396	2	333
15	+	78783091	78785913	MSTRG.8132.1	TCONS_00021078	XLOC_009427	2	1453
15	+	81220362	81221827	MSTRG.8174.1	TCONS_00021175	XLOC_009483	3	600
15	-	6365793	6367436	MSTRG.7267.1	TCONS_00021306	XLOC_009559	3	357
15	-	7975319	7984316	MSTRG.7287.1	TCONS_00021319	XLOC_009566	2	209
15	-	20253011	20258592	MSTRG.7355.1	TCONS_00021378	XLOC_009594	3	513
15	-	31810064	31813692	MSTRG.7524.1	TCONS_00021577	XLOC_009668	2	217
15	-	32324695	32326500	MSTRG.7532.1	TCONS_00021579	XLOC_009670	2	250
15	-	52348425	52351259	MSTRG.7797.8	TCONS_00022039	XLOC_009906	2	1820
15	-	52732200	52736980	MSTRG.7800.2	TCONS_00022046	XLOC_009908	3	561
15	-	56174477	56179479	MSTRG.7894.1	TCONS_00022149	XLOC_009950	2	348
15	-	64962938	64975099	MSTRG.7977.1	TCONS_00022248	XLOC_009993	2	322
15	-	75583279	75591642	MSTRG.8048.3	TCONS_00022313	XLOC_010022	2	401
15	-	75583334	75585026	MSTRG.8048.4	TCONS_00022314	XLOC_010022	2	2003
15	-	82771042	82772884	MSTRG.8209.1	TCONS_00022659	XLOC_010174	3	493
16	+	1791729	1805296	MSTRG.8271.1	TCONS_00023015	XLOC_010443	2	1111
16	+	2906007	2906419	MSTRG.8305.1	TCONS_00023048	XLOC_010453	2	761
16	+	23537630	23538486	MSTRG.8429.2	TCONS_00023208	XLOC_010516	2	752
16	+	28507172	28510599	MSTRG.8487.1	TCONS_00023271	XLOC_010545	2	412
16	+	28507210	28510534	MSTRG.8487.2	TCONS_00023272	XLOC_010545	2	621
16	+	28914011	28916553	MSTRG.8494.1	TCONS_00023281	XLOC_010548	3	335
16	+	65792712	65824886	MSTRG.9050.1	TCONS_00024087	XLOC_010815	2	522
16	+	70650021	70652324	MSTRG.9087.1	TCONS_00024124	XLOC_010827	2	280
16	+	79328807	79331748	MSTRG.9210.1	TCONS_00024246	XLOC_010875	2	1293
16	-	4394073	4397343	MSTRG.8343.4	TCONS_00024448	XLOC_010955	2	2936
16	-	4394073	4423507	MSTRG.8343.5	TCONS_00024449	XLOC_010955	2	208
16	-	4394089	4402672	MSTRG.8343.6	TCONS_00024450	XLOC_010955	2	634
16	-	66396820	66405821	MSTRG.9058.1	TCONS_00025416	XLOC_011313	4	1557
16	-	73640787	73641823	MSTRG.9154.2	TCONS_00025518	XLOC_011354	2	406
16	-	79163067	79164485	MSTRG.9199.1	TCONS_00025585	XLOC_011381	2	284
16	-	79888251	79888964	MSTRG.9232.2	TCONS_00025618	XLOC_011390	2	1194
16	-	80309797	80312377	MSTRG.9247.2	TCONS_00025645	XLOC_011396	2	588
17	+	18281518	18282713	MSTRG.9436.1	TCONS_00026124	XLOC_011731	2	456
17	+	29792166	29817105	MSTRG.9508.3	TCONS_00026196	XLOC_011766	2	2007
17	+	33168735	33170654	MSTRG.9514.1	TCONS_00026205	XLOC_011770	2	253
17	+	66711003	66711652	MSTRG.9966.1	TCONS_00026943	XLOC_011988	2	221
17	+	69382835	69383642	MSTRG.10038.1	TCONS_00027037	XLOC_012015	2	1386
17	+	73128629	73130871	MSTRG.10263.1	TCONS_00027412	XLOC_012127	2	867
17	-	3598346	3615600	MSTRG.9305.1	TCONS_00027441	XLOC_012137	2	775
17	-	3644642	3719597	MSTRG.9306.1	TCONS_00027442	XLOC_012138	2	664
17	-	10405884	10414255	MSTRG.9369.1	TCONS_00027517	XLOC_012166	2	1871
17	-	10415175	10418494	MSTRG.9370.1	TCONS_00027518	XLOC_012167	2	313
17	-	10446078	10454697	MSTRG.9386.1	TCONS_00027519	XLOC_012168	2	399
17	-	18465830	18473427	MSTRG.9446.1	TCONS_00027597	XLOC_012207	2	2012
17	-	60739995	60741971	MSTRG.9838.1	TCONS_00028134	XLOC_012401	2	364
17	-	71229412	71231185	MSTRG.10122.1	TCONS_00028603	XLOC_012549	2	1532
17	-	71230395	71231185	MSTRG.10122.2	TCONS_00028604	XLOC_012549	2	1024
18	+	2753251	2753633	MSTRG.10324.1	TCONS_00029087	XLOC_012835	2	333
18	+	23042229	23042850	MSTRG.10573.1	TCONS_00029496	XLOC_012964	3	406
18	+	35266989	35269042	MSTRG.10765.2	TCONS_00029755	XLOC_013055	3	763
18	+	43726861	43728072	MSTRG.10889.2	TCONS_00029972	XLOC_013127	3	297
18	+	50771984	50773718	MSTRG.11169.1	TCONS_00030430	XLOC_013284	2	659
18	+	52083064	52084624	MSTRG.11279.1	TCONS_00030564	XLOC_013322	4	711
18	+	52083104	52084704	MSTRG.11279.2	TCONS_00030565	XLOC_013322	4	1066
18	+	54150600	54152269	MSTRG.11405.1	TCONS_00030763	XLOC_013383	2	395
18	+	56243471	56244657	MSTRG.11525.1	TCONS_00031025	XLOC_013460	2	459
18	+	57900218	57904406	MSTRG.11625.1	TCONS_00031137	XLOC_013496	3	231
18	+	58344774	58348345	MSTRG.11641.1	TCONS_00031157	XLOC_013511	2	473
18	-	730673	731203	MSTRG.10264.1	TCONS_00031643	XLOC_013713	2	2612
18	-	10192497	10205586	MSTRG.10385.1	TCONS_00031791	XLOC_013771	2	266
18	-	23169168	23169935	MSTRG.10576.1	TCONS_00032069	XLOC_013855	3	585
18	-	43696890	43711078	MSTRG.10886.1	TCONS_00032506	XLOC_013998	3	1334
18	-	43698644	43711104	MSTRG.10886.2	TCONS_00032507	XLOC_013998	2	555
18	-	50762518	50763860	MSTRG.11168.1	TCONS_00032884	XLOC_014146	2	306
18	-	50784276	50798943	MSTRG.11175.1	TCONS_00032885	XLOC_014147	2	851
18	-	52504903	52519221	MSTRG.11301.1	TCONS_00033025	XLOC_014188	2	1177
18	-	56076426	56079288	MSTRG.11513.1	TCONS_00033404	XLOC_014293	2	324
18	-	56623452	56624622	MSTRG.11554.1	TCONS_00033448	XLOC_014310	2	221
18	-	57671682	57685415	MSTRG.11611.1	TCONS_00033525	XLOC_014354	2	1361
18	-	57671794	57685635	MSTRG.11611.2	TCONS_00033526	XLOC_014354	3	2003
18	-	61908392	61911859	MSTRG.11773.1	TCONS_00033778	XLOC_014438	2	648
18	-	63770303	63773451	MSTRG.11893.1	TCONS_00033912	XLOC_014483	2	208
18	-	65572070	65579283	MSTRG.12006.2	TCONS_00034039	XLOC_014540	2	1323
19	+	10363969	10367159	MSTRG.12142.8	TCONS_00034492	XLOC_014919	2	977
19	+	22110918	22112234	MSTRG.12428.1	TCONS_00034827	XLOC_015038	3	290
19	+	31997451	32042134	MSTRG.12746.2	TCONS_00035276	XLOC_015189	2	221
19	+	44436538	44443702	MSTRG.13276.1	TCONS_00036008	XLOC_015448	2	706
19	+	44846137	44847660	MSTRG.13295.1	TCONS_00036041	XLOC_015463	2	2002
19	+	48525304	48526328	MSTRG.13389.2	TCONS_00036160	XLOC_015514	2	297
19	+	55210767	55213508	MSTRG.13599.1	TCONS_00036540	XLOC_015618	2	1211
19	+	61983039	61985160	MSTRG.13774.3	TCONS_00036821	XLOC_015697	3	527
19	-	5440202	5441012	MSTRG.12042.2	TCONS_00036881	XLOC_015715	3	3719
19	-	12892127	12894903	MSTRG.12199.1	TCONS_00037083	XLOC_015802	3	2189
19	-	12892590	12894900	MSTRG.12199.2	TCONS_00037084	XLOC_015802	4	2958
19	-	17777840	17781589	MSTRG.12303.3	TCONS_00037198	XLOC_015851	4	447
19	-	20591756	20600616	MSTRG.12385.2	TCONS_00037362	XLOC_015901	3	307
19	-	20592128	20596014	MSTRG.12385.4	TCONS_00037364	XLOC_015901	3	299
19	-	31994312	31997282	MSTRG.12745.2	TCONS_00038021	XLOC_016108	2	293
19	-	34884502	34886600	MSTRG.12845.1	TCONS_00038173	XLOC_016163	2	1248
19	-	47796610	47797802	MSTRG.13356.1	TCONS_00039007	XLOC_016465	2	804
20	+	3383063	3384536	MSTRG.15369.1	TCONS_00044137	XLOC_018824	2	207
20	+	35573873	35576262	MSTRG.15675.2	TCONS_00044448	XLOC_018965	3	691
20	+	64928555	64930026	MSTRG.15800.1	TCONS_00044599	XLOC_019035	2	2347
20	+	64928665	64929771	MSTRG.15800.2	TCONS_00044600	XLOC_019035	2	297
20	+	66391665	66392862	MSTRG.15808.1	TCONS_00044606	XLOC_019040	4	1118
20	+	68530152	68544347	MSTRG.15820.1	TCONS_00044617	XLOC_019047	4	894
20	-	22306125	22308642	MSTRG.15548.2	TCONS_00044943	XLOC_019176	2	639
21	+	33755617	33759040	MSTRG.16283.1	TCONS_00045984	XLOC_019701	2	253
21	+	34565229	34565619	MSTRG.16317.1	TCONS_00046037	XLOC_019717	2	478
21	+	48023899	48091832	MSTRG.16442.1	TCONS_00046137	XLOC_019760	2	690
21	+	59696743	59703278	MSTRG.16594.1	TCONS_00046318	XLOC_019820	2	1256
21	+	65611005	65611776	MSTRG.16665.1	TCONS_00046446	XLOC_019856	2	438
21	+	66423170	66430556	MSTRG.16681.1	TCONS_00046610	XLOC_019939	2	473
21	-	10508893	10512232	MSTRG.15983.2	TCONS_00046976	XLOC_020021	2	499
21	-	47783237	47786910	MSTRG.16433.3	TCONS_00047607	XLOC_020216	2	632
21	-	59952096	59955744	MSTRG.16600.1	TCONS_00047772	XLOC_020287	3	1975
21	-	69703836	69706624	MSTRG.16830.1	TCONS_00048011	XLOC_020374	5	1471
22	+	11934495	11939600	MSTRG.16948.1	TCONS_00048468	XLOC_020731	2	578
22	+	47855873	47861213	MSTRG.17254.6	TCONS_00048990	XLOC_020892	2	1163
22	+	49384869	49385890	MSTRG.17317.2	TCONS_00049096	XLOC_020923	4	524
22	-	6962612	6971736	MSTRG.16888.1	TCONS_00049816	XLOC_021109	3	1438
22	-	10343869	10347018	MSTRG.16919.2	TCONS_00049846	XLOC_021120	4	589
22	-	11934486	11939600	MSTRG.16947.1	TCONS_00049867	XLOC_021128	2	1266
22	-	16468107	16468446	MSTRG.17024.3	TCONS_00049940	XLOC_021156	2	2158
22	-	37559711	37560757	MSTRG.17180.1	TCONS_00050198	XLOC_021230	2	2067
22	-	37559779	37600421	MSTRG.17180.2	TCONS_00050199	XLOC_021230	2	501
22	-	37559820	37600188	MSTRG.17180.4	TCONS_00050201	XLOC_021230	2	350
22	-	50199012	50200410	MSTRG.17336.1	TCONS_00050569	XLOC_021309	2	326
23	+	24712258	24717864	MSTRG.18008.1	TCONS_00051821	XLOC_021789	2	952
23	+	24732892	24757426	MSTRG.18011.1	TCONS_00051822	XLOC_021790	2	255
23	+	31831002	31842257	MSTRG.18301.3	TCONS_00052407	XLOC_021958	2	3065
23	+	36524504	36525926	MSTRG.18339.2	TCONS_00052477	XLOC_022001	2	675
23	+	42319769	42320540	MSTRG.18394.1	TCONS_00052534	XLOC_022025	2	1572
23	+	47419389	47421694	MSTRG.18448.3	TCONS_00052611	XLOC_022047	2	413
23	-	11725074	11726664	MSTRG.17829.2	TCONS_00052955	XLOC_022177	2	2769
23	-	18946515	18947727	MSTRG.17959.1	TCONS_00053139	XLOC_022241	3	1580
23	-	19903562	19905204	MSTRG.17980.2	TCONS_00053159	XLOC_022245	3	1181
23	-	30062234	30067005	MSTRG.18174.2	TCONS_00053570	XLOC_022392	2	1148
23	-	30530052	30534773	MSTRG.18194.1	TCONS_00053602	XLOC_022404	2	299
23	-	50084035	50086363	MSTRG.18506.15	TCONS_00053917	XLOC_022549	2	299
23	-	50598521	50617316	MSTRG.18508.1	TCONS_00053953	XLOC_022555	2	1834
23	-	50642861	50646720	MSTRG.18514.1	TCONS_00053970	XLOC_022557	4	567
23	-	50642947	50644202	MSTRG.18514.2	TCONS_00053971	XLOC_022557	2	290
24	+	2472525	2473538	MSTRG.18571.2	TCONS_00054287	XLOC_022817	2	499
24	+	37503316	37504676	MSTRG.18771.1	TCONS_00054524	XLOC_022914	3	296
24	+	42798983	42799769	MSTRG.18834.1	TCONS_00054611	XLOC_022947	2	493
24	+	59827127	59848478	MSTRG.18995.1	TCONS_00054794	XLOC_023016	2	484
24	+	59827156	59848478	MSTRG.18995.2	TCONS_00054795	XLOC_023016	3	436
24	+	59827165	59849722	MSTRG.18995.3	TCONS_00054796	XLOC_023016	3	1852
24	-	25246579	25258846	MSTRG.18680.1	TCONS_00055007	XLOC_023100	3	485
24	-	30192329	30198312	MSTRG.18698.1	TCONS_00055018	XLOC_023109	3	540
24	-	30193061	30228353	MSTRG.18698.2	TCONS_00055019	XLOC_023109	2	545
24	-	35014927	35015820	MSTRG.18740.1	TCONS_00055073	XLOC_023134	2	349
24	-	35244453	35247543	MSTRG.18750.1	TCONS_00055080	XLOC_023139	2	206
24	-	35244464	35246544	MSTRG.18750.2	TCONS_00055081	XLOC_023139	2	1215
24	-	40326427	40328265	MSTRG.18797.2	TCONS_00055163	XLOC_023163	2	296
24	-	41892134	41892786	MSTRG.18821.1	TCONS_00055173	XLOC_023169	2	488
24	-	60839503	60843071	MSTRG.19003.3	TCONS_00055441	XLOC_023249	3	1308
25	+	1491825	1498463	MSTRG.19113.1	TCONS_00055827	XLOC_023463	3	488
25	+	2311727	2313652	MSTRG.19183.1	TCONS_00055975	XLOC_023496	2	567
25	+	2311727	2313669	MSTRG.19183.2	TCONS_00055976	XLOC_023496	5	506
25	+	2311801	2313624	MSTRG.19183.4	TCONS_00055978	XLOC_023496	2	391
25	+	10290234	10291029	MSTRG.19302.2	TCONS_00056214	XLOC_023562	2	924
25	+	36925493	36933231	MSTRG.19808.1	TCONS_00057087	XLOC_023812	2	320
25	-	3468226	3470488	MSTRG.19237.1	TCONS_00057693	XLOC_023971	2	561
25	-	7495105	7498117	MSTRG.19278.1	TCONS_00057782	XLOC_023993	2	805
25	-	33372315	33381261	MSTRG.19649.2	TCONS_00058318	XLOC_024180	2	358
25	-	33372848	33418776	MSTRG.19649.3	TCONS_00058319	XLOC_024180	3	328
25	-	34129966	34130572	MSTRG.19700.1	TCONS_00058353	XLOC_024196	3	842
25	-	34328408	34333600	MSTRG.19703.2	TCONS_00058361	XLOC_024200	3	435
25	-	34332177	34332953	MSTRG.19703.3	TCONS_00058362	XLOC_024200	3	972
25	-	38238520	38239263	MSTRG.19843.1	TCONS_00058615	XLOC_024273	2	412
26	+	11205570	11217172	MSTRG.20012.2	TCONS_00058982	XLOC_024529	2	759
26	+	15877176	15881288	MSTRG.20081.1	TCONS_00059041	XLOC_024560	2	1773
26	+	15877195	15881272	MSTRG.20081.2	TCONS_00059042	XLOC_024560	2	1921
26	+	45294005	45300347	MSTRG.20461.1	TCONS_00059666	XLOC_024770	2	454
26	+	45294005	45300347	MSTRG.20461.2	TCONS_00059667	XLOC_024770	3	297
26	-	37756892	37773700	MSTRG.20377.4	TCONS_00060372	XLOC_024997	2	354
26	-	43703880	43706717	MSTRG.20443.1	TCONS_00060464	XLOC_025031	2	250
26	-	47354141	47359824	MSTRG.20456.1	TCONS_00060547	XLOC_025048	2	689
27	+	6550086	6550479	MSTRG.20593.1	TCONS_00060811	XLOC_025226	2	368
27	+	33421797	33426976	MSTRG.20810.3	TCONS_00061071	XLOC_025343	2	984
27	+	33421805	33424995	MSTRG.20810.7	TCONS_00061073	XLOC_025343	2	730
27	+	33840793	33848970	MSTRG.20805.1	TCONS_00061081	XLOC_025346	2	773
27	-	25052988	25060473	MSTRG.20723.1	TCONS_00061476	XLOC_025487	2	311
27	-	25053034	25061392	MSTRG.20723.2	TCONS_00061477	XLOC_025487	2	258
27	-	25059363	25060473	MSTRG.20723.3	TCONS_00061478	XLOC_025487	2	477
27	-	26318432	26319809	MSTRG.20738.2	TCONS_00061488	XLOC_025492	2	275
28	+	4869224	4882109	MSTRG.20971.1	TCONS_00061869	XLOC_025727	2	1501
28	+	4880033	4882112	MSTRG.20971.6	TCONS_00061874	XLOC_025727	2	235
28	+	7707052	7738762	MSTRG.20984.1	TCONS_00061890	XLOC_025738	2	270
28	+	7707079	7738649	MSTRG.20984.2	TCONS_00061891	XLOC_025738	2	257
28	+	7735993	7738745	MSTRG.20984.3	TCONS_00061892	XLOC_025738	2	383
28	+	12155575	12316851	MSTRG.21012.1	TCONS_00061940	XLOC_025752	3	854
28	+	17835670	17836246	MSTRG.21068.1	TCONS_00062001	XLOC_025778	2	949
28	+	31160627	31164571	MSTRG.21221.1	TCONS_00062241	XLOC_025845	3	596
28	+	31160767	31164467	MSTRG.21221.2	TCONS_00062242	XLOC_025845	4	845
28	-	1260185	1263328	MSTRG.20924.4	TCONS_00062450	XLOC_025921	2	1122
28	-	24748149	24751175	MSTRG.21109.1	TCONS_00062657	XLOC_026002	2	1029
28	-	35095820	35098265	MSTRG.21251.1	TCONS_00062901	XLOC_026070	2	1296
28	-	35096000	35115620	MSTRG.21251.2	TCONS_00062902	XLOC_026070	2	430
28	-	42456290	42456620	MSTRG.21315.1	TCONS_00062963	XLOC_026099	2	482
28	-	43415273	43420498	MSTRG.21324.1	TCONS_00062979	XLOC_026105	2	1111
28	-	44111604	44112843	MSTRG.21343.1	TCONS_00063002	XLOC_026113	2	2629
28	-	44756785	44951913	MSTRG.21341.1	TCONS_00063016	XLOC_026119	2	791
28	-	44926713	44951900	MSTRG.21341.3	TCONS_00063019	XLOC_026119	2	450
28	-	45828584	45834885	MSTRG.21360.8	TCONS_00063033	XLOC_026124	2	1829
29	+	18009725	18012124	MSTRG.21453.2	TCONS_00063292	XLOC_026307	2	3515
29	+	43632809	43633943	MSTRG.21765.1	TCONS_00063960	XLOC_026515	3	1710
29	+	44710771	44713140	MSTRG.21840.1	TCONS_00064099	XLOC_026553	2	330
29	+	45235072	45246363	MSTRG.21875.1	TCONS_00064187	XLOC_026563	2	323
29	+	47387764	47391784	MSTRG.21914.1	TCONS_00064294	XLOC_026588	3	1010
29	+	48616576	48618477	MSTRG.21933.1	TCONS_00064346	XLOC_026598	2	1430
29	+	49218456	49253114	MSTRG.21954.4	TCONS_00064364	XLOC_026604	3	253
29	+	49553501	49555518	MSTRG.21971.2	TCONS_00064388	XLOC_026613	3	3304
29	-	40776543	40778500	MSTRG.21654.2	TCONS_00065023	XLOC_026873	2	875
29	-	40779032	40780290	MSTRG.21656.1	TCONS_00065025	XLOC_026874	2	215
29	-	42164259	42166584	MSTRG.21697.2	TCONS_00065192	XLOC_026904	2	459
29	-	42165857	42166559	MSTRG.21697.3	TCONS_00065193	XLOC_026904	2	245
29	-	43875615	43878442	MSTRG.21786.1	TCONS_00065325	XLOC_026942	2	425
29	-	45318597	45319424	MSTRG.21864.1	TCONS_00065427	XLOC_026982	2	900
29	-	48530981	48532614	MSTRG.21930.1	TCONS_00065545	XLOC_027019	2	1434
NKLS02001064.1	+	388531	457501	MSTRG.32012.2	TCONS_00093494	XLOC_039599	2	223
NKLS02001272.1	-	45038	57396	MSTRG.32039.2	TCONS_00093571	XLOC_039653	4	926
NKLS02001662.1	-	25030	27985	MSTRG.32075.1	TCONS_00093683	XLOC_039731	2	779
NKLS02002063.1	+	73131	93494	MSTRG.32150.7	TCONS_00093802	XLOC_039820	2	344
NKLS02002183.1	-	2080	3389	MSTRG.32141.1	TCONS_00093839	XLOC_039849	2	203
NKLS02002207.1	+	256179	278391	MSTRG.32169.2	TCONS_00093900	XLOC_039878	2	1462
NKLS02002207.1	+	266143	278015	MSTRG.32169.4	TCONS_00093901	XLOC_039878	2	1321
NKLS02002207.1	+	266150	277882	MSTRG.32169.7	TCONS_00093904	XLOC_039878	2	768
NKLS02002207.1	+	388979	396829	MSTRG.32172.1	TCONS_00093908	XLOC_039880	2	217
NKLS02002210.1	+	882781	958382	MSTRG.32214.1	TCONS_00094022	XLOC_039948	2	231
NKLS02002210.1	+	949591	958311	MSTRG.32214.6	TCONS_00094027	XLOC_039948	2	660
X	+	3358770	3379042	MSTRG.32235.1	TCONS_00094069	XLOC_039967	2	672
X	+	59186296	59187566	MSTRG.32780.1	TCONS_00094614	XLOC_040242	4	505
X	+	90329666	90341149	MSTRG.33101.1	TCONS_00095096	XLOC_040406	2	2710
X	-	18645382	18649240	MSTRG.32383.1	TCONS_00095726	XLOC_040694	2	296
X	-	18645478	18656073	MSTRG.32383.3	TCONS_00095728	XLOC_040694	5	2447
X	-	46192461	46194361	MSTRG.32622.2	TCONS_00096038	XLOC_040831	3	1323
X	-	50584816	50585724	MSTRG.32639.1	TCONS_00096072	XLOC_040847	2	378
X	-	50584833	50585737	MSTRG.32639.2	TCONS_00096073	XLOC_040847	2	1179
X	-	83078712	83082446	MSTRG.32989.2	TCONS_00096488	XLOC_041028	2	777
X	-	83078712	83083956	MSTRG.32989.3	TCONS_00096489	XLOC_041028	2	701
X	-	124769539	124770442	MSTRG.33374.1	TCONS_00096924	XLOC_041210	3	1591
X	-	134541147	134545672	MSTRG.33453.1	TCONS_00097040	XLOC_041256	2	2479

## Sheet: Table S4
PutativelincRNA_ID	NONCODEdatabae_ID	pident	length	mismatch	gapopen	qstart	qend	sstart	send	E_value	bitscore
MSTRG.6688.2	NONBTAT006020.2	100	382	0	0	50	431	1116	1497	0	706
MSTRG.6688.2	NONBTAT006021.2	100	180	0	0	984	1163	205	26	6.62e-91	333
MSTRG.6688.2	NONBTAT006019.2	100	53	0	0	1	53	401	453	2.63e-20	99
MSTRG.15983.2	NONBTAT012785.2	99.853	678	0	1	56	732	155	832	0	1245
MSTRG.15983.2	NONBTAT031952.1	99.849	663	0	1	51	712	401	1063	0	1218
MSTRG.3581.2	NONBTAT027597.1	100	339	0	0	873	1211	344	6	2.83e-179	627
MSTRG.13356.1	NONBTAT029027.1	81.132	159	24	5	111	266	233	388	4.21e-28	122
MSTRG.13356.1	NONBTAT000029.2	86.905	84	5	3	157	237	455	535	4.27e-18	89.8
MSTRG.13356.1	NONBTAT029119.1	94.872	39	2	0	160	198	1245	1283	9.31e-10	62.1
MSTRG.27694.2	NONBTAT022788.2	99.656	291	1	0	23	313	79	369	1.68e-151	532
MSTRG.9050.1	NONBTAT028568.1	100	368	0	0	1	368	33	400	0	680
MSTRG.9050.1	NONBTAT031647.1	89.286	56	5	1	195	250	8	62	9.86e-12	69.4
MSTRG.6372.1	NONBTAT005791.2	100	473	0	0	1	473	22	494	0	874
MSTRG.21324.1	NONBTAT017262.2	100	435	0	0	758	1192	435	1	0	804
MSTRG.2271.1	NONBTAT002281.2	100	260	0	0	1	260	226	485	7.22e-135	481
MSTRG.5417.1	NONBTAT027938.1	100	896	0	0	147	1042	1	896	0	1655
MSTRG.5417.1	NONBTAT027923.1	100	840	0	0	1247	2086	840	1	0	1552
MSTRG.8048.4	NONBTAT028422.1	87.302	63	8	0	1	63	1429	1367	7.25e-13	73.1
MSTRG.14263.2	NONBTAT030848.1	84.259	108	8	3	998	1105	1107	1009	8.98e-20	97.1
MSTRG.14263.2	NONBTAT017880.2	100	33	0	0	1074	1106	533	565	3.28e-09	62.1
MSTRG.14263.2	NONBTAT017879.2	100	33	0	0	1074	1106	533	565	3.28e-09	62.1
MSTRG.14263.1	NONBTAT029181.1	94.366	71	4	0	394	464	1046	1116	1.31e-23	110
MSTRG.14263.1	NONBTAT027728.1	92.105	76	6	0	394	469	197	272	4.71e-23	108
MSTRG.14263.1	NONBTAT005334.2	91.139	79	6	1	392	469	714	792	1.7e-22	106
MSTRG.14263.1	NONBTAT030114.1	91.549	71	6	0	394	464	991	1061	2.84e-20	99
MSTRG.14263.1	NONBTAT027236.1	91.304	69	6	0	396	464	511	579	3.67e-19	95.3
MSTRG.18174.2	NONBTAT014475.2	100	191	0	0	1588	1778	191	1	8.51e-97	353
MSTRG.18174.2	NONBTAT014475.2	100	161	0	0	1090	1250	352	192	4.04e-80	298
MSTRG.32214.1	NONBTAT031853.1	99.59	1221	5	0	73	1293	53	1273	0	2228
MSTRG.32214.1	NONBTAT027067.2	100	169	0	0	109	277	1	169	9.61e-85	313
MSTRG.32214.1	NONBTAT027067.2	96.552	58	2	0	554	611	167	224	1.05e-19	97.1
MSTRG.32214.1	NONBTAT031977.1	96.053	76	2	1	2	76	35	110	1.74e-27	122
MSTRG.32214.1	NONBTAT027937.1	94.937	79	3	1	2	79	1415	1337	1.74e-27	122
MSTRG.32214.1	NONBTAT027936.1	94.937	79	3	1	2	79	906	828	1.74e-27	122
MSTRG.13985.4	NONBTAT010735.2	100	314	0	0	900	1213	314	1	6.16e-165	580
MSTRG.13985.4	NONBTAT010735.2	100	54	0	0	693	746	365	312	2.1e-20	100
MSTRG.13985.4	NONBTAT010736.2	100	307	0	0	900	1206	307	1	4.79e-161	568
MSTRG.13985.4	NONBTAT010736.2	100	161	0	0	551	711	465	305	6.94e-80	298
MSTRG.13985.3	NONBTAT010735.2	100	314	0	0	901	1214	314	1	6.15e-165	580
MSTRG.13985.3	NONBTAT010735.2	100	54	0	0	694	747	365	312	2.1e-20	100
MSTRG.13985.3	NONBTAT010736.2	100	307	0	0	901	1207	307	1	4.79e-161	568
MSTRG.13985.3	NONBTAT010736.2	100	161	0	0	552	712	465	305	6.93e-80	298
MSTRG.18514.2	NONBTAT028340.1	93.478	46	3	0	20	65	575	530	1.53e-11	69.4
MSTRG.18514.2	NONBTAT031079.1	91.489	47	4	0	20	66	347	393	1.98e-10	65.8
MSTRG.18514.2	NONBTAT028224.1	100	35	0	0	20	54	50	84	1.98e-10	65.8
MSTRG.18514.2	NONBTAT027236.1	88.679	53	6	0	10	62	508	456	1.98e-10	65.8
MSTRG.18514.2	NONBTAT028667.1	89.796	49	5	0	1	49	666	714	7.13e-10	63.9
MSTRG.22617.1	NONBTAT018093.2	100	410	0	0	1672	2081	410	1	0	758
MSTRG.22617.1	NONBTAT018093.2	97.794	136	2	1	1311	1445	532	397	1.25e-60	233
MSTRG.22617.1	NONBTAT018094.2	100	218	0	0	1807	2024	144	361	8.99e-112	403
MSTRG.22617.1	NONBTAT018094.2	100	143	0	0	1484	1626	1	143	4.43e-70	265
MSTRG.21765.1	NONBTAT017663.2	100	440	0	0	95	534	509	948	0	813
MSTRG.21765.1	NONBTAT017663.2	100	365	0	0	532	896	1177	1541	0	675
MSTRG.21765.1	NONBTAT017664.2	100	356	0	0	532	887	356	1	0	658
MSTRG.21765.1	NONBTAT017662.2	100	353	0	0	535	887	485	837	0	652
MSTRG.21914.1	NONBTAT027966.1	83.077	130	22	0	621	750	566	437	3.78e-26	119
MSTRG.21914.1	NONBTAT028551.1	94.872	39	2	0	2121	2159	1440	1478	6.45e-09	62.1
MSTRG.21914.1	NONBTAT029532.1	100	31	0	0	2129	2159	1322	1352	8.35e-08	58.4
MSTRG.21914.1	NONBTAT031993.1	100	30	0	0	2130	2159	404	375	3e-07	56.5
MSTRG.21914.1	NONBTAT031019.1	100	30	0	0	2130	2159	138	167	3e-07	56.5
MSTRG.20924.4	NONBTAT016858.2	99.864	735	1	0	2169	2903	1	735	0	1352
MSTRG.17980.2	NONBTAT014367.2	100	126	0	0	1428	1553	1099	974	9.25e-61	233
MSTRG.31610.1	NONBTAT028408.1	100	29	0	0	50	78	885	857	3.74e-07	54.7
MSTRG.18680.1	NONBTAT031799.1	90.909	66	6	0	276	341	187	252	6.18e-18	89.8
MSTRG.18680.1	NONBTAT031319.1	89.552	67	5	2	276	341	188	253	2.87e-16	84.2
MSTRG.18680.1	NONBTAT030394.1	91.667	60	5	0	282	341	2125	2066	2.87e-16	84.2
MSTRG.18680.1	NONBTAT030394.1	95.349	43	2	0	425	467	48	6	8.05e-12	69.4
MSTRG.18680.1	NONBTAT031602.1	97.778	45	1	0	297	341	1	45	1.34e-14	78.7
MSTRG.18680.1	NONBTAT030754.1	85	80	9	3	264	341	450	528	1.34e-14	78.7
MSTRG.6572.2	NONBTAT005935.2	100	1137	0	0	493	1629	1	1137	0	2100
MSTRG.6572.2	NONBTAT005937.2	100	977	0	0	1182	2158	106	1082	0	1805
MSTRG.6572.2	NONBTAT005934.2	100	439	0	0	463	901	1	439	0	811
MSTRG.6572.2	NONBTAT005936.2	100	154	0	0	1029	1182	1	154	3.52e-76	285
MSTRG.29333.3	NONBTAT023485.2	99.765	851	1	1	404	1253	1675	2525	0	1559
MSTRG.29333.3	NONBTAT023485.2	99.753	405	1	0	1	405	692	1096	0	743
MSTRG.26522.1	NONBTAT027613.1	83.621	116	15	3	194	308	292	180	3.95e-23	106
MSTRG.18698.1	NONBTAT029722.1	100	2362	0	0	1	2362	592	2953	0	4362
MSTRG.18698.1	NONBTAT031962.1	100	849	0	0	1	849	764	1612	0	1568
MSTRG.18698.2	NONBTAT029722.1	100	1250	0	0	183	1432	1439	2688	0	2309
MSTRG.17254.6	NONBTAT028954.1	76	275	50	13	2802	3068	902	1168	1.51e-28	128
MSTRG.17254.6	NONBTAT028833.1	89.157	83	8	1	2987	3068	255	173	9.17e-21	102
MSTRG.17254.6	NONBTAT027454.1	89.024	82	9	0	2987	3068	1128	1209	9.17e-21	102
MSTRG.12385.2	NONBTAT009866.2	100	1295	0	0	164	1458	7	1301	0	2392
MSTRG.12385.2	NONBTAT009867.2	100	582	0	0	690	1271	75	656	0	1075
MSTRG.12385.2	NONBTAT009867.2	100	76	0	0	244	319	1	76	6.81e-33	141
MSTRG.12385.2	NONBTAT009865.2	100	343	0	0	1487	1829	579	237	0	634
MSTRG.12385.2	NONBTAT009869.2	100	182	0	0	333	514	1340	1521	8.09e-92	337
MSTRG.12385.4	NONBTAT009869.2	100	1342	0	0	1229	2570	1	1342	0	2479
MSTRG.12385.4	NONBTAT009866.2	100	768	0	0	2748	3515	533	1300	0	1419
MSTRG.12385.4	NONBTAT009866.2	100	162	0	0	2588	2749	1	162	2.05e-80	300
MSTRG.12385.4	NONBTAT009870.2	100	701	0	0	516	1216	1	701	0	1295
MSTRG.12385.4	NONBTAT009867.2	100	656	0	0	2674	3329	1	656	0	1212
MSTRG.12385.4	NONBTAT009871.2	100	524	0	0	1	524	350	873	0	968
MSTRG.9436.1	NONBTAT029035.1	77.922	154	21	10	160	305	230	82	1.92e-16	84.2
MSTRG.9436.1	NONBTAT029853.1	86.885	61	3	5	163	221	565	508	2.51e-10	63.9
MSTRG.12006.2	NONBTAT009608.2	98.981	589	5	1	613	1200	1318	1906	0	1053
MSTRG.12006.2	NONBTAT009608.2	100	175	0	0	157	331	1158	1332	4.13e-88	324
MSTRG.12006.2	NONBTAT009608.2	100	97	0	0	62	158	969	1065	9.45e-45	180
MSTRG.12006.2	NONBTAT009610.2	100	300	0	0	172	471	1	300	1.34e-157	555
MSTRG.12006.2	NONBTAT009609.2	97.97	197	3	1	613	808	197	1	4.1e-93	340
MSTRG.12006.2	NONBTAT009609.2	100	175	0	0	157	331	357	183	4.13e-88	324
MSTRG.12006.2	NONBTAT028883.1	92.958	71	0	1	1	66	194	124	2.72e-20	99
MSTRG.25579.2	NONBTAT030683.1	100	941	0	0	52	992	1168	2108	0	1738
MSTRG.25579.2	NONBTAT030683.1	96.667	60	1	1	1	60	176	234	2.23e-20	99
MSTRG.25579.2	NONBTAT031522.1	96.078	51	2	0	1	51	78	128	6.26e-16	84.2
MSTRG.25579.2	NONBTAT031399.1	88.571	70	4	4	1	68	734	667	2.25e-15	82.4
MSTRG.25579.2	NONBTAT029458.1	97.778	45	1	0	7	51	3645	3601	2.91e-14	78.7
MSTRG.25579.2	NONBTAT030489.1	95.745	47	2	0	7	53	1	47	1.05e-13	76.8
MSTRG.13276.1	NONBTAT028905.1	90.411	73	7	0	260	332	3538	3610	1.4e-19	97.1
MSTRG.13276.1	NONBTAT031792.1	88.333	60	7	0	273	332	1745	1686	2.35e-12	73.1
MSTRG.13276.1	NONBTAT027389.1	95.238	42	2	0	32	73	1320	1361	1.1e-10	67.6
MSTRG.13276.1	NONBTAT028238.1	96.875	32	1	0	301	332	458	489	8.53e-07	54.7
MSTRG.13276.1	NONBTAT031962.1	94.118	34	2	0	295	328	2272	2305	3.07e-06	52.8
MSTRG.4785.1	NONBTAT004326.2	100	156	0	0	286	441	156	1	5.36e-78	289
MSTRG.4785.1	NONBTAT004326.2	98.773	163	1	1	133	294	403	241	5.36e-78	289
MSTRG.29984.1	NONBTAT024265.2	100	176	0	0	29	204	38	213	1.9e-89	326
MSTRG.607.1	NONBTAT027148.1	100	1334	0	0	1	1334	130	1463	0	2464
MSTRG.7797.8	NONBTAT031762.1	78.404	213	35	6	798	1000	489	278	5.32e-29	128
MSTRG.7797.8	NONBTAT027757.1	92.771	83	4	2	1686	1766	258	340	3.2e-26	119
MSTRG.7797.8	NONBTAT029871.1	80.851	141	25	1	796	934	1718	1578	1.93e-23	110
MSTRG.7797.8	NONBTAT031449.1	95.522	67	3	0	1694	1760	548	482	6.93e-23	108
MSTRG.7797.8	NONBTAT031841.1	90.789	76	6	1	1686	1760	345	420	1.16e-20	100
MSTRG.16888.1	NONBTAT029458.1	99.862	724	1	0	290	1013	2001	1278	0	1332
MSTRG.9210.1	NONBTAT027127.1	87.013	77	9	1	5	80	453	377	1.62e-16	86.1
MSTRG.9210.1	NONBTAT031019.1	85	80	11	1	5	83	150	229	7.53e-15	80.5
MSTRG.9210.1	NONBTAT029975.1	86.111	72	8	2	1	71	1468	1538	9.74e-14	76.8
MSTRG.9210.1	NONBTAT030754.1	89.655	58	6	0	1	58	532	475	3.5e-13	75
MSTRG.9210.1	NONBTAT030303.1	83.333	72	10	2	1	71	1034	1104	2.11e-10	65.8
MSTRG.4878.1	NONBTAT004428.2	100	105	0	0	572	676	1	105	2.65e-49	195
MSTRG.4878.1	NONBTAT028379.1	97.778	45	1	0	10	54	2430	2386	2.79e-14	78.7
MSTRG.4878.1	NONBTAT029676.1	95.745	47	2	0	10	56	63	109	1e-13	76.8
MSTRG.4878.1	NONBTAT029500.1	95.745	47	2	0	10	56	292	246	1e-13	76.8
MSTRG.4878.1	NONBTAT027983.1	97.674	43	1	0	12	54	898	856	3.6e-13	75
MSTRG.8134.1	NONBTAT029158.1	87.065	201	24	2	63	262	264	65	5.31e-59	226
MSTRG.23139.1	NONBTAT030581.1	97.297	37	1	0	23	59	714	750	1.53e-10	63.9
MSTRG.22120.1	NONBTAT030213.1	100	533	0	0	78	610	216	748	0	985
MSTRG.16919.2	NONBTAT013543.2	100	497	0	0	1674	2170	1	497	0	918
MSTRG.16919.2	NONBTAT013542.2	100	254	0	0	2296	2549	254	1	1.08e-131	470
MSTRG.16919.2	NONBTAT013542.2	100	147	0	0	1839	1985	401	255	3.26e-72	272
MSTRG.4358.3	NONBTAT027776.1	100	315	0	0	250	564	1	315	7.42e-166	582
MSTRG.4358.3	NONBTAT004038.2	100	72	0	0	825	896	264	335	8.98e-31	134
MSTRG.4358.3	NONBTAT004039.2	100	67	0	0	791	857	157	223	5.4e-28	124
MSTRG.4358.2	NONBTAT027776.1	100	315	0	0	258	572	1	315	1.15e-165	582
MSTRG.4358.2	NONBTAT004038.2	100	264	0	0	1076	1339	1	264	2.58e-137	488
MSTRG.4358.2	NONBTAT004038.2	100	72	0	0	1624	1695	264	335	1.39e-30	134
MSTRG.4358.2	NONBTAT004039.2	100	158	0	0	1181	1338	1	158	2.17e-78	292
MSTRG.4358.2	NONBTAT004039.2	100	67	0	0	1590	1656	157	223	8.39e-28	124
MSTRG.11168.1	NONBTAT031931.1	96.364	330	12	0	1	330	361	690	1.74e-154	544
MSTRG.11168.1	NONBTAT031930.1	97.826	276	6	0	330	605	277	2	1.79e-134	477
MSTRG.11168.1	NONBTAT031930.1	96.212	132	4	1	199	330	1019	889	1.55e-55	215
MSTRG.6174.2	NONBTAT028086.1	100	124	0	0	509	632	126	3	4.79e-60	230
MSTRG.32622.2	NONBTAT026444.2	100	560	0	0	4	563	560	1	0	1035
MSTRG.32622.2	NONBTAT026445.2	100	296	0	0	4	299	1	296	3.52e-155	547
MSTRG.20456.1	NONBTAT029149.1	74.545	550	112	22	1455	1997	1712	1184	5.53e-55	215
MSTRG.20456.1	NONBTAT027160.1	79.204	226	35	7	2307	2522	297	520	2.04e-34	147
MSTRG.1434.6	NONBTAT027372.1	100	362	0	0	679	1040	1	362	0	669
MSTRG.1434.1	NONBTAT023180.2	87.719	114	11	3	375	487	393	504	5.62e-30	130
MSTRG.1434.1	NONBTAT027256.1	85.47	117	12	5	375	488	612	726	4.38e-26	117
MSTRG.1434.1	NONBTAT029198.1	84.298	121	13	6	375	492	404	287	5.66e-25	113
MSTRG.1434.1	NONBTAT031360.1	85.321	109	11	3	375	482	1038	1142	2.64e-23	108
MSTRG.1434.1	NONBTAT028818.1	82.787	122	17	4	375	493	917	1037	9.48e-23	106
MSTRG.25269.1	NONBTAT020686.2	99.638	276	1	0	1178	1453	545	270	4.56e-142	505
MSTRG.25269.1	NONBTAT020686.2	100	257	0	0	3439	3695	273	17	3.57e-133	475
MSTRG.25269.1	NONBTAT020686.2	100	38	0	0	1143	1180	657	620	1.97e-11	71.3
MSTRG.9058.1	NONBTAT029549.1	95.522	67	3	0	108	174	514	448	1.86e-23	108
MSTRG.9058.1	NONBTAT031664.1	93.939	66	3	1	109	174	610	674	1.12e-20	99
MSTRG.9058.1	NONBTAT030219.1	93.846	65	4	0	110	174	2837	2901	1.12e-20	99
MSTRG.9058.1	NONBTAT029575.1	92.424	66	5	0	109	174	695	630	1.44e-19	95.3
MSTRG.9058.1	NONBTAT029035.1	92.063	63	5	0	109	171	1411	1473	6.72e-18	89.8
MSTRG.4878.2	NONBTAT004428.2	100	104	0	0	531	634	1	104	8.87e-49	193
MSTRG.1081.1	NONBTAT001411.2	100	126	0	0	172	297	1	126	1.67e-61	233
MSTRG.9369.1	NONBTAT008386.2	100	212	0	0	6	217	1	212	7.74e-109	392
MSTRG.9369.1	NONBTAT008386.2	98.148	54	1	0	543	596	209	262	2.44e-19	95.3
MSTRG.6041.1	NONBTAT027165.1	88.889	63	7	0	152	214	786	724	1.37e-14	78.7
MSTRG.26642.1	NONBTAT021620.2	100	412	0	0	79	490	412	1	0	761
MSTRG.21221.1	NONBTAT017186.2	100	1175	0	0	418	1592	1	1175	0	2170
MSTRG.21221.2	NONBTAT017186.2	100	1175	0	0	586	1760	1	1175	0	2170
MSTRG.32383.1	NONBTAT026286.2	100	706	0	0	1	706	85	790	0	1304
MSTRG.31017.2	NONBTAT025136.2	100	283	0	0	819	1101	758	1040	4.59e-148	523
MSTRG.31017.2	NONBTAT025136.2	100	237	0	0	399	635	521	757	1.71e-122	438
MSTRG.33453.1	NONBTAT029268.1	91.935	62	5	0	155	216	99	38	9.98e-18	87.9
MSTRG.33453.1	NONBTAT027682.1	90.476	63	6	0	154	216	395	333	1.29e-16	84.2
MSTRG.33453.1	NONBTAT031395.1	90.323	62	6	0	155	216	1948	1887	4.64e-16	82.4
MSTRG.33453.1	NONBTAT030320.1	90.323	62	5	1	155	216	1167	1107	1.67e-15	80.5
MSTRG.33453.1	NONBTAT027886.1	88.06	67	7	1	155	221	1718	1653	6e-15	78.7
MSTRG.10122.1	NONBTAT008910.2	100	689	0	0	1	689	102	790	0	1273
MSTRG.11641.1	NONBTAT028862.1	99.497	398	2	0	455	852	1836	2233	0	725
MSTRG.11641.1	NONBTAT029605.1	91.489	47	4	0	21	67	566	520	1.94e-10	65.8
MSTRG.9508.3	NONBTAT008532.2	100	514	0	0	246	759	1	514	0	950
MSTRG.21251.2	NONBTAT015927.2	98.113	53	1	0	50	102	1566	1514	1.36e-18	93.5
MSTRG.21251.2	NONBTAT031611.1	100	47	0	0	51	97	47	1	6.31e-17	87.9
MSTRG.21251.2	NONBTAT031247.1	94.643	56	3	0	47	102	226	281	6.31e-17	87.9
MSTRG.21251.2	NONBTAT028398.1	100	47	0	0	51	97	47	1	6.31e-17	87.9
MSTRG.21251.2	NONBTAT029574.1	94.643	56	2	1	47	102	58	4	2.27e-16	86.1
MSTRG.21656.1	NONBTAT029299.1	92.045	88	5	2	302	389	306	391	5.05e-28	122
MSTRG.21656.1	NONBTAT030977.1	86.813	91	6	4	305	389	629	539	3.06e-20	97.1
MSTRG.21656.1	NONBTAT029522.1	92.188	64	4	1	327	389	1047	984	5.12e-18	89.8
MSTRG.21656.1	NONBTAT026662.2	83.696	92	14	1	298	389	20368	20278	6.62e-17	86.1
MSTRG.21656.1	NONBTAT028879.1	83.333	96	11	5	292	386	328	419	2.38e-16	84.2
MSTRG.18508.1	NONBTAT014767.2	99.306	288	0	2	359	646	801	516	3.61e-147	520
MSTRG.13295.1	NONBTAT029270.1	89.855	69	6	1	30	97	3212	3280	2.01e-17	87.9
MSTRG.13295.1	NONBTAT029841.1	89.062	64	7	0	29	92	33	96	3.37e-15	80.5
MSTRG.13295.1	NONBTAT029532.1	88.06	67	7	1	32	97	497	431	1.21e-14	78.7
MSTRG.13295.1	NONBTAT028693.1	92.593	54	2	2	30	81	580	633	4.36e-14	76.8
MSTRG.13295.1	NONBTAT029459.1	83.333	84	10	4	30	109	1286	1203	1.57e-13	75
MSTRG.1202.1	NONBTAT001484.2	99.584	481	2	0	179	659	252	732	0	878
MSTRG.1202.1	NONBTAT027141.1	99.762	420	1	0	1	420	352	771	0	771
MSTRG.1202.1	NONBTAT027141.1	99.578	237	1	0	421	657	1266	1502	3.55e-121	433
MSTRG.19183.2	NONBTAT031641.1	88	100	11	1	2	101	23	121	4.31e-26	117
MSTRG.19183.2	NONBTAT030126.1	87.234	94	11	1	1	94	478	570	9.33e-23	106
MSTRG.19183.2	NONBTAT030637.1	87.356	87	7	2	3	88	273	356	5.61e-20	97.1
MSTRG.19183.2	NONBTAT031527.1	90.278	72	6	1	1	72	580	510	7.26e-19	93.5
MSTRG.19183.2	NONBTAT030346.1	83.871	93	11	4	11	100	230	321	1.22e-16	86.1
MSTRG.19237.1	NONBTAT029810.1	100	420	0	0	49	468	2077	2496	0	776
MSTRG.19237.1	NONBTAT029810.1	100	50	0	0	1	50	234	283	4.79e-19	93.5
MSTRG.19237.1	NONBTAT028391.1	90.291	103	8	2	181	283	398	298	2.82e-31	134
MSTRG.19237.1	NONBTAT028495.1	87.379	103	12	1	180	282	1225	1326	2.84e-26	117
MSTRG.19237.1	NONBTAT029112.1	86.275	102	14	0	182	283	2413	2312	1.32e-24	111
MSTRG.19237.1	NONBTAT029111.1	86.275	102	14	0	182	283	3673	3572	1.32e-24	111
MSTRG.20971.6	NONBTAT030057.1	100	1169	0	0	8	1176	1	1169	0	2159
MSTRG.20971.6	NONBTAT030057.1	99.752	806	1	1	1075	1879	1268	2073	0	1476
MSTRG.20971.6	NONBTAT030057.1	99.02	102	1	0	1075	1176	1118	1219	1.15e-45	183
MSTRG.20971.6	NONBTAT030057.1	99.02	102	1	0	1075	1176	1168	1269	1.15e-45	183
MSTRG.20971.6	NONBTAT030057.1	99.02	102	1	0	1075	1176	1218	1319	1.15e-45	183
MSTRG.20971.6	NONBTAT030057.1	98.077	52	1	0	1125	1176	1068	1119	7.15e-18	91.6
MSTRG.20971.6	NONBTAT030057.1	98.077	52	1	0	1075	1126	1319	1370	7.15e-18	91.6
MSTRG.20971.1	NONBTAT030057.1	99.924	1320	0	1	398	1717	1	1319	0	2431
MSTRG.20971.1	NONBTAT030057.1	99.895	953	1	0	1465	2417	1118	2070	0	1755
MSTRG.20971.1	NONBTAT030057.1	99.015	203	1	1	1515	1717	1068	1269	1.77e-99	363
MSTRG.20971.1	NONBTAT030057.1	99.015	203	1	1	1465	1666	1168	1370	1.77e-99	363
MSTRG.20971.1	NONBTAT030057.1	98.693	153	1	1	1565	1717	1068	1219	1.1e-71	270
MSTRG.20971.1	NONBTAT030057.1	98.693	153	1	1	1465	1616	1218	1370	1.1e-71	270
MSTRG.20971.1	NONBTAT030057.1	98.058	103	1	1	1615	1717	1068	1169	6.88e-44	178
MSTRG.20971.1	NONBTAT030057.1	98.058	103	1	1	1465	1566	1268	1370	6.88e-44	178
MSTRG.20971.1	NONBTAT030057.1	98.077	52	1	0	1666	1717	1068	1119	9.23e-18	91.6
MSTRG.20971.1	NONBTAT030057.1	98.077	52	1	0	1465	1516	1319	1370	9.23e-18	91.6
MSTRG.11513.1	NONBTAT028732.1	100	479	0	0	303	781	1	479	0	885
MSTRG.11513.1	NONBTAT009517.2	100	122	0	0	300	421	1	122	8.42e-59	226
MSTRG.32169.2	NONBTAT031689.1	98.582	141	1	1	362	501	1	141	2.04e-65	248
MSTRG.21360.8	NONBTAT030066.1	100	153	0	0	188	340	555	707	1.89e-76	283
MSTRG.21360.8	NONBTAT031969.1	100	128	0	0	62	189	1	128	1.49e-62	237
MSTRG.15223.3	NONBTAT029111.1	99.829	584	1	0	103	686	647	1230	0	1074
MSTRG.15223.3	NONBTAT029111.1	100	76	0	0	31	106	1	76	2.5e-33	141
MSTRG.8209.1	NONBTAT028428.1	100	418	0	0	45	462	10	427	0	773
MSTRG.1457.2	NONBTAT000360.2	100	578	0	0	600	1177	807	1384	0	1068
MSTRG.1457.2	NONBTAT000360.2	100	162	0	0	440	601	195	356	6.8e-81	300
MSTRG.1457.2	NONBTAT000360.2	100	151	0	0	1	151	50	200	8.86e-75	279
MSTRG.1457.2	NONBTAT000359.2	100	578	0	0	600	1177	783	1360	0	1068
MSTRG.1457.2	NONBTAT000359.2	100	176	0	0	34	209	1	176	1.12e-88	326
MSTRG.1457.2	NONBTAT000359.2	100	158	0	0	444	601	175	332	1.14e-78	292
MSTRG.1457.2	NONBTAT028979.1	86.567	67	7	2	605	670	811	876	1.61e-12	73.1
MSTRG.6443.1	NONBTAT031795.1	90.909	110	6	4	98	204	795	903	1.63e-34	145
MSTRG.6443.1	NONBTAT027388.1	88.889	117	10	3	91	204	2091	2207	2.1e-33	141
MSTRG.6443.1	NONBTAT027266.1	87.097	124	10	4	84	204	203	83	9.78e-32	135
MSTRG.6443.1	NONBTAT028679.1	88.776	98	7	4	107	200	1293	1196	3.54e-26	117
MSTRG.6443.1	NONBTAT027943.1	89.362	94	6	4	107	197	204	296	1.27e-25	115
MSTRG.1962.1	NONBTAT027454.1	99.801	1004	2	0	358	1361	1211	208	0	1844
MSTRG.1962.1	NONBTAT027455.1	100	332	0	0	1	332	133	464	2.48e-175	614
MSTRG.1962.1	NONBTAT030469.1	95.238	84	4	0	358	441	915	832	8.46e-31	134
MSTRG.1962.1	NONBTAT028954.1	85.714	84	12	0	358	441	1170	1087	1.86e-17	89.8
MSTRG.1962.1	NONBTAT028833.1	85.057	87	12	1	358	443	171	257	6.68e-17	87.9
MSTRG.20805.1	NONBTAT030739.1	89.011	91	10	0	682	772	1088	1178	1.59e-24	113
MSTRG.20805.1	NONBTAT029875.1	83.178	107	16	2	687	792	1009	1114	1.61e-19	97.1
MSTRG.20805.1	NONBTAT030427.1	79.612	103	15	5	687	789	1578	1674	3.5e-11	69.4
MSTRG.20805.1	NONBTAT028629.1	83.582	67	11	0	722	788	302	236	1.63e-09	63.9
MSTRG.32169.4	NONBTAT031689.1	98.582	141	1	1	568	707	1	141	1.67e-65	248
MSTRG.18797.2	NONBTAT028526.1	85.039	127	17	2	725	850	608	483	3.82e-29	128
MSTRG.18797.2	NONBTAT029274.1	90.323	93	7	2	727	818	1438	1529	6.39e-27	121
MSTRG.18797.2	NONBTAT028724.1	90.361	83	8	0	730	812	385	467	1.38e-23	110
MSTRG.18797.2	NONBTAT030608.1	88.764	89	7	3	732	818	237	150	1.79e-22	106
MSTRG.18797.2	NONBTAT028649.1	87.097	93	12	0	726	818	216	124	1.79e-22	106
MSTRG.27461.1	NONBTAT028905.1	89.61	77	4	2	1303	1379	3532	3604	4.05e-19	95.3
MSTRG.27461.1	NONBTAT028691.1	87.719	57	5	2	31	86	682	737	3.17e-10	65.8
MSTRG.27461.1	NONBTAT028691.1	93.182	44	0	3	1339	1379	1036	1079	4.1e-09	62.1
MSTRG.27461.1	NONBTAT031237.1	95.122	41	1	1	30	70	572	611	1.14e-09	63.9
MSTRG.27461.1	NONBTAT030767.1	95.122	41	1	1	30	70	163	202	1.14e-09	63.9
MSTRG.27461.1	NONBTAT028947.1	100	34	0	0	30	63	2300	2267	1.14e-09	63.9
MSTRG.27461.2	NONBTAT029275.1	83.333	102	12	3	733	834	1325	1421	1.13e-17	89.8
MSTRG.27461.2	NONBTAT028905.1	88.235	68	4	2	767	834	3518	3581	2.44e-14	78.7
MSTRG.27461.2	NONBTAT031789.1	81.553	103	7	10	727	827	348	440	3.15e-13	75
MSTRG.27461.2	NONBTAT028973.1	83.333	78	9	3	750	827	3927	3854	1.47e-11	69.4
MSTRG.27461.2	NONBTAT030911.1	95.122	41	2	0	759	799	177	217	1.9e-10	65.8
MSTRG.16283.1	NONBTAT012946.2	100	175	0	0	1	175	175	1	2.15e-88	324
MSTRG.16283.1	NONBTAT027831.1	90.476	42	4	0	370	411	418	377	8.67e-08	56.5
MSTRG.20461.1	NONBTAT016364.2	99.774	442	1	0	1455	1896	386	827	0	811
MSTRG.20461.1	NONBTAT016364.2	100	390	0	0	141	530	1	390	0	721
MSTRG.20461.1	NONBTAT029769.1	89.13	92	8	2	5116	5207	695	784	4.26e-24	113
MSTRG.20461.1	NONBTAT027266.1	88.421	95	7	2	5117	5210	195	104	1.53e-23	111
MSTRG.20461.1	NONBTAT031641.1	91.358	81	6	1	5131	5210	113	33	5.51e-23	110
MSTRG.20461.1	NONBTAT031217.1	89.011	91	7	3	5122	5210	1387	1298	5.51e-23	110
MSTRG.20461.2	NONBTAT016364.2	100	827	0	0	141	967	1	827	0	1528
MSTRG.20461.2	NONBTAT029769.1	89.13	92	8	2	4187	4278	695	784	3.5e-24	113
MSTRG.20461.2	NONBTAT027266.1	88.421	95	7	2	4188	4281	195	104	1.26e-23	111
MSTRG.20461.2	NONBTAT031641.1	91.358	81	6	1	4202	4281	113	33	4.52e-23	110
MSTRG.20461.2	NONBTAT031217.1	89.011	91	7	3	4193	4281	1387	1298	4.52e-23	110
MSTRG.8429.2	NONBTAT028434.1	100	350	0	0	84	433	1	350	0	647
MSTRG.8429.2	NONBTAT028433.1	100	222	0	0	212	433	508	729	1.08e-114	411
MSTRG.8429.2	NONBTAT028433.1	100	212	0	0	1	212	12	223	3.91e-109	392
MSTRG.23934.1	NONBTAT019185.2	100	230	0	0	149	378	362	133	2.51e-118	425
MSTRG.23934.1	NONBTAT019185.2	100	133	0	0	536	668	133	1	2.09e-64	246
MSTRG.2272.4	NONBTAT027494.1	100	178	0	0	122	299	3057	2880	2.08e-90	329
MSTRG.2272.4	NONBTAT027389.1	100	68	0	0	54	121	937	1004	2.93e-29	126
MSTRG.2272.4	NONBTAT027389.1	98.305	59	0	1	1	58	121	179	4.93e-22	102
MSTRG.2272.5	NONBTAT027494.1	100	140	0	0	151	290	3057	2918	2.69e-69	259
MSTRG.2272.5	NONBTAT027389.1	100	84	0	0	1	84	319	402	3.63e-38	156
MSTRG.2272.5	NONBTAT027389.1	100	67	0	0	84	150	938	1004	1.02e-28	124
MSTRG.2272.2	NONBTAT027389.1	100	68	0	0	54	121	937	1004	4.5e-29	126
MSTRG.2272.2	NONBTAT027389.1	98.305	59	0	1	1	58	121	179	7.58e-22	102
MSTRG.2272.3	NONBTAT027389.1	100	67	0	0	52	118	938	1004	1.08e-28	124
MSTRG.2272.3	NONBTAT027389.1	100	52	0	0	1	52	351	402	2.36e-20	97.1
MSTRG.21786.1	NONBTAT030140.1	100	250	0	0	45	294	75	324	2.4e-130	462
MSTRG.17180.1	NONBTAT029473.1	100	353	0	0	258	610	139	491	0	652
MSTRG.17180.2	NONBTAT029473.1	100	386	0	0	391	776	38	423	0	713
MSTRG.17180.4	NONBTAT029473.1	100	341	0	0	308	648	42	382	1.15e-180	630
MSTRG.26800.7	NONBTAT027607.1	87.838	74	9	0	586	659	787	714	1.49e-16	87.9
MSTRG.26800.7	NONBTAT030473.1	81.72	93	14	3	588	678	446	355	1.16e-12	75
MSTRG.26800.7	NONBTAT028953.1	81.915	94	12	5	589	678	300	392	1.16e-12	75
MSTRG.26800.7	NONBTAT027783.1	97.5	40	1	0	586	625	452	491	5.38e-11	69.4
MSTRG.26800.7	NONBTAT031684.1	97.436	39	1	0	587	625	306	344	1.94e-10	67.6
MSTRG.9838.1	NONBTAT029275.1	84.444	90	12	2	441	529	1449	1361	9.46e-17	87.9
MSTRG.3722.6	NONBTAT030804.1	84.314	102	13	3	754	854	307	208	8.39e-20	97.1
MSTRG.3722.6	NONBTAT030609.1	83.673	98	13	2	729	826	2586	2492	1.4e-17	89.8
MSTRG.3722.6	NONBTAT030738.1	81.111	90	15	2	754	842	712	624	5.09e-12	71.3
MSTRG.3722.6	NONBTAT027330.1	100	33	0	0	754	786	254	286	3.06e-09	62.1
MSTRG.33101.1	NONBTAT027809.1	100	253	0	0	1	253	3	255	3.54e-132	468
MSTRG.16600.1	NONBTAT013202.2	100	304	0	0	1790	2093	1	304	1.67e-159	562
MSTRG.16600.1	NONBTAT013203.2	100	253	0	0	749	1001	253	1	3.74e-131	468
MSTRG.16600.1	NONBTAT013201.2	100	235	0	0	2218	2452	235	1	3.79e-121	435
MSTRG.6348.2	NONBTAT005769.2	100	640	0	0	948	1587	640	1	0	1182
MSTRG.8305.1	NONBTAT028429.1	100	296	0	0	1	296	2	297	5.24e-156	547
MSTRG.3708.1	NONBTAT003645.2	100	352	0	0	1421	1772	1	352	0	651
MSTRG.3708.1	NONBTAT003646.2	96.396	111	2	2	358	466	225	335	6.37e-45	182
MSTRG.3708.2	NONBTAT003645.2	100	352	0	0	1427	1778	1	352	0	651
MSTRG.3708.2	NONBTAT003646.2	96.396	111	2	2	364	472	225	335	6.05e-45	182
MSTRG.2208.1	NONBTAT027487.1	100	664	0	0	660	1323	683	20	0	1227
MSTRG.7006.1	NONBTAT006437.2	99.582	957	3	1	572	1528	89	1044	0	1744
MSTRG.7006.1	NONBTAT028137.1	100	283	0	0	302	584	4	286	4.99e-148	523
MSTRG.7006.1	NONBTAT031687.1	96.154	78	3	0	1	78	901	978	4.57e-29	128
MSTRG.7006.1	NONBTAT027430.1	96.104	77	3	0	1	77	2025	1949	1.64e-28	126
MSTRG.7006.1	NONBTAT031171.1	94.872	78	4	0	1	78	1999	2076	2.13e-27	122
MSTRG.7006.2	NONBTAT028137.1	100	280	0	0	272	551	4	283	1.73e-146	518
MSTRG.7006.2	NONBTAT031171.1	95.833	48	2	0	1	48	2029	2076	3.48e-14	78.7
MSTRG.7006.2	NONBTAT031520.1	95.652	46	2	0	5	50	1295	1250	4.5e-13	75
MSTRG.7006.2	NONBTAT029880.1	95.652	46	2	0	3	48	852	807	4.5e-13	75
MSTRG.7006.2	NONBTAT028520.1	95.652	46	2	0	3	48	778	733	4.5e-13	75
MSTRG.7006.4	NONBTAT006437.2	99.893	935	1	0	18	952	94	1028	0	1722
MSTRG.7006.4	NONBTAT028820.1	95.455	44	1	1	15	57	760	803	1.68e-11	69.4
MSTRG.7006.4	NONBTAT030739.1	97.368	38	1	0	19	56	1126	1089	2.17e-10	65.8
MSTRG.7006.4	NONBTAT029471.1	91.667	48	2	2	16	61	53	100	2.17e-10	65.8
MSTRG.7006.4	NONBTAT027862.1	96.97	33	1	0	24	56	383	415	1.31e-07	56.5
MSTRG.20081.2	NONBTAT029922.1	99.915	1183	1	0	273	1455	215	1397	0	2180
MSTRG.20081.2	NONBTAT029922.1	100	195	0	0	1	195	23	217	4.17e-99	361
MSTRG.20081.1	NONBTAT029922.1	99.928	1394	1	0	1	1394	4	1397	0	2569
MSTRG.5047.7	NONBTAT031552.1	88.75	80	5	3	104	179	3460	3381	9e-20	95.3
MSTRG.5047.7	NONBTAT031905.1	100	49	0	0	1	49	265	313	1.16e-18	91.6
MSTRG.5047.7	NONBTAT029052.1	87.5	72	8	1	112	183	1849	1919	7.01e-16	82.4
MSTRG.5047.7	NONBTAT030453.1	89.062	64	2	4	112	171	1304	1366	1.17e-13	75
MSTRG.5047.7	NONBTAT031251.1	89.796	49	5	0	133	181	1203	1155	2.54e-10	63.9
MSTRG.11773.1	NONBTAT031641.1	87.838	74	9	0	221	294	118	45	6.36e-17	87.9
MSTRG.11773.1	NONBTAT031146.1	96.226	53	2	0	220	272	289	341	6.36e-17	87.9
MSTRG.11773.1	NONBTAT030755.1	84.884	86	12	1	207	292	146	62	2.29e-16	86.1
MSTRG.11773.1	NONBTAT027227.1	91.667	60	3	2	210	268	59	1	2.96e-15	82.4
MSTRG.11773.1	NONBTAT028049.1	85	80	8	4	216	294	409	485	3.83e-14	78.7
MSTRG.28209.3	NONBTAT022907.2	100	185	0	0	197	381	34	218	8.01e-94	342
MSTRG.28209.3	NONBTAT031995.1	100	151	0	0	703	853	1322	1472	6.37e-75	279
MSTRG.28209.3	NONBTAT031995.1	100	128	0	0	194	321	1195	1322	3.89e-62	237
MSTRG.28209.3	NONBTAT028651.1	87.356	87	11	0	515	601	137	223	5.32e-21	100
MSTRG.28209.2	NONBTAT031995.1	100	436	0	0	1	436	1071	1506	0	806
MSTRG.28209.2	NONBTAT022907.2	100	125	0	0	128	252	34	158	9.02e-61	231
MSTRG.12845.1	NONBTAT028915.1	100	245	0	0	1	245	12	256	9.57e-128	453
MSTRG.20593.1	NONBTAT030860.1	92.275	233	12	3	1	231	162	390	2.04e-89	326
MSTRG.20593.1	NONBTAT029655.1	89.61	231	20	1	1	231	514	288	7.44e-79	291
MSTRG.20593.1	NONBTAT029655.1	85.903	227	17	6	5	230	351	139	5.92e-60	228
MSTRG.20593.1	NONBTAT029655.1	80.09	221	23	11	5	225	201	2	6.13e-35	145
MSTRG.20593.1	NONBTAT029655.1	89.831	59	6	0	5	63	59	1	2.27e-14	76.8
MSTRG.20593.1	NONBTAT027419.1	86.207	174	10	5	1	174	486	645	2.17e-44	176
MSTRG.20593.1	NONBTAT027419.1	93.478	92	6	0	139	230	461	552	1.03e-32	137
MSTRG.20593.1	NONBTAT031778.1	88.172	93	7	3	139	230	66	155	8.04e-24	108
MSTRG.32214.6	NONBTAT031853.1	99.565	1150	5	0	45	1194	53	1202	0	2097
MSTRG.32214.6	NONBTAT027067.2	100	169	0	0	81	249	1	169	8.86e-85	313
MSTRG.32214.6	NONBTAT027067.2	96.552	58	2	0	526	583	167	224	9.71e-20	97.1
MSTRG.32214.6	NONBTAT030728.1	96.078	51	2	0	298	348	2805	2855	7.56e-16	84.2
MSTRG.32214.6	NONBTAT031851.1	100	43	0	0	1	43	1065	1023	9.78e-15	80.5
MSTRG.32214.6	NONBTAT030770.1	100	43	0	0	1	43	135	177	9.78e-15	80.5
MSTRG.5712.2	NONBTAT027944.1	100	201	0	0	267	467	1342	1542	1.07e-102	372
MSTRG.5712.2	NONBTAT027944.1	100	131	0	0	138	268	934	1064	8.77e-64	243
MSTRG.5712.2	NONBTAT028034.1	100	142	0	0	1	142	93	234	6.73e-70	263
MSTRG.5712.1	NONBTAT027944.1	100	781	0	0	338	1118	1399	2179	0	1443
MSTRG.5712.1	NONBTAT027944.1	100	130	0	0	209	338	934	1063	3.97e-63	241
MSTRG.5712.1	NONBTAT027943.1	100	639	0	0	480	1118	719	1357	0	1181
MSTRG.5712.1	NONBTAT028034.1	100	213	0	0	1	213	22	234	2.88e-109	394
MSTRG.26791.1	NONBTAT030710.1	100	418	0	0	103	520	1	418	0	773
MSTRG.19183.1	NONBTAT031641.1	88	100	11	1	2	101	23	121	4.68e-26	117
MSTRG.19183.1	NONBTAT030126.1	87.234	94	11	1	1	94	478	570	1.01e-22	106
MSTRG.19183.1	NONBTAT030637.1	87.356	87	7	2	3	88	273	356	6.09e-20	97.1
MSTRG.19183.1	NONBTAT031527.1	90.278	72	6	1	1	72	580	510	7.88e-19	93.5
MSTRG.19183.1	NONBTAT030346.1	83.871	93	11	4	11	100	230	321	1.32e-16	86.1
MSTRG.24724.2	NONBTAT020143.2	99.379	161	1	0	1	161	1069	1229	1.29e-78	292
MSTRG.23371.1	NONBTAT030235.1	100	727	0	0	42	768	1	727	0	1343
MSTRG.11625.1	NONBTAT031990.1	91.803	61	5	0	139	199	646	706	3.21e-17	86.1
MSTRG.11625.1	NONBTAT027868.1	91.379	58	5	0	142	199	724	667	1.49e-15	80.5
MSTRG.11625.1	NONBTAT030534.1	97.727	44	1	0	156	199	1062	1019	1.93e-14	76.8
MSTRG.11625.1	NONBTAT029718.1	92.453	53	4	0	144	196	1396	1448	1.93e-14	76.8
MSTRG.11625.1	NONBTAT030683.1	92	50	4	0	139	188	68	117	8.99e-13	71.3
MSTRG.16948.1	NONBTAT028285.1	93.95	281	13	1	1	281	28	304	3.22e-118	422
MSTRG.23854.2	NONBTAT031121.1	86.385	639	46	16	563	1179	1	620	0	660
MSTRG.23854.2	NONBTAT028041.1	85.895	553	35	15	640	1177	530	6	6.12e-156	549
MSTRG.23854.2	NONBTAT031816.1	90.294	340	24	3	296	626	357	18	4.98e-122	436
MSTRG.23854.2	NONBTAT028042.1	89.796	294	22	4	296	589	286	1	5.12e-102	370
MSTRG.23854.2	NONBTAT031866.1	90.526	285	17	2	536	811	1	284	1.84e-101	368
MSTRG.14245.1	NONBTAT030978.1	96.479	284	3	3	139	415	344	61	2.79e-130	462
MSTRG.14245.1	NONBTAT031489.1	95.189	291	5	3	126	415	1	283	6.04e-127	451
MSTRG.28550.1	NONBTAT031161.1	100	442	0	0	83	524	442	1	0	817
MSTRG.28550.1	NONBTAT031161.1	100	84	0	0	1	84	700	617	7.4e-38	156
MSTRG.18011.1	NONBTAT029568.1	100	465	0	0	329	793	120	584	0	859
MSTRG.19843.1	NONBTAT030886.1	86.111	108	12	2	1	105	201	308	5e-25	113
MSTRG.19843.1	NONBTAT031217.1	83.333	108	13	4	1	105	1283	1388	1.81e-19	95.3
MSTRG.19843.1	NONBTAT030795.1	83.495	103	14	2	1	100	216	318	6.51e-19	93.5
MSTRG.19843.1	NONBTAT030126.1	83.495	103	13	3	5	105	479	579	6.51e-19	93.5
MSTRG.19843.1	NONBTAT031641.1	80.392	102	16	3	1	99	18	118	2.36e-13	75
MSTRG.6238.2	NONBTAT029360.1	78.512	242	32	14	74	299	391	628	4.66e-33	141
MSTRG.26666.1	NONBTAT030609.1	87.671	73	6	3	135	207	5006	5075	1.15e-15	82.4
MSTRG.26350.8	NONBTAT021521.2	100	440	0	0	417	856	1	440	0	813
MSTRG.26350.8	NONBTAT021521.2	100	325	0	0	1298	1622	437	761	3.32e-171	601
MSTRG.26350.8	NONBTAT021522.2	100	96	0	0	1	96	122	217	6.62e-44	178
MSTRG.11169.1	NONBTAT031931.1	96.667	330	11	0	1	330	361	690	5.82e-156	549
MSTRG.11169.1	NONBTAT031930.1	97.826	276	6	0	330	605	277	2	2.79e-134	477
MSTRG.11169.1	NONBTAT031930.1	96.97	132	3	1	199	330	1019	889	5.19e-57	220
MSTRG.32989.3	NONBTAT032010.1	100	1855	0	0	73	1927	339	2193	0	3426
MSTRG.32989.3	NONBTAT026704.2	100	288	0	0	1263	1550	1	288	1.06e-150	532
MSTRG.32989.3	NONBTAT026706.2	100	75	0	0	1	75	108	182	2.69e-32	139
MSTRG.25306.1	NONBTAT030703.1	100	879	0	0	71	949	1326	2204	0	1624
MSTRG.6904.2	NONBTAT006294.2	100	1102	0	0	1667	2768	1037	2138	0	2036
MSTRG.6904.2	NONBTAT006294.2	100	862	0	0	572	1433	175	1036	0	1592
MSTRG.6904.2	NONBTAT006294.2	100	134	0	0	438	571	1	134	5.93e-65	248
MSTRG.6904.2	NONBTAT006295.2	100	557	0	0	15	571	795	239	0	1029
MSTRG.6904.2	NONBTAT006295.2	100	198	0	0	572	769	198	1	1.57e-100	366
MSTRG.2272.1	NONBTAT027389.1	100	84	0	0	1	84	319	402	3.96e-37	156
MSTRG.2272.1	NONBTAT027389.1	100	67	0	0	84	150	938	1004	1.12e-27	124
MSTRG.32989.2	NONBTAT032010.1	100	1855	0	0	78	1932	339	2193	0	3426
MSTRG.32989.2	NONBTAT026704.2	100	288	0	0	1268	1555	1	288	1.06e-150	532
MSTRG.21930.1	NONBTAT014590.2	90.984	122	11	0	1	122	180	59	3.05e-40	165
MSTRG.21930.1	NONBTAT025364.2	92.381	105	8	0	1	105	707	811	8.53e-36	150
MSTRG.21930.1	NONBTAT030384.1	92.079	101	8	0	8	108	1196	1096	1.43e-33	143
MSTRG.21930.1	NONBTAT026662.2	91.176	102	9	0	1	102	20424	20525	1.85e-32	139
MSTRG.21930.1	NONBTAT028315.1	90.291	103	10	0	1	103	709	811	2.39e-31	135
MSTRG.6395.1	NONBTAT030682.1	89.744	78	5	3	772	847	218	142	1.2e-19	97.1
MSTRG.6395.1	NONBTAT028026.1	93.651	63	3	1	785	847	1843	1782	1.55e-18	93.5
MSTRG.6395.1	NONBTAT030649.1	88.158	76	9	0	772	847	709	634	5.59e-18	91.6
MSTRG.6395.1	NONBTAT027388.1	93.548	62	3	1	786	847	2111	2171	5.59e-18	91.6
MSTRG.6395.1	NONBTAT030620.1	93.22	59	4	0	787	845	773	831	7.23e-17	87.9
MSTRG.25981.1	NONBTAT028523.1	90.909	66	6	0	1609	1674	985	1050	2.32e-17	89.8
MSTRG.3582.1	NONBTAT027597.1	100	458	0	0	4	461	1	458	0	846
MSTRG.3582.3	NONBTAT027597.1	100	468	0	0	1	468	3	470	0	865
MSTRG.3582.2	NONBTAT027597.1	100	344	0	0	4	347	1	344	0	636
MSTRG.3582.5	NONBTAT027597.1	100	448	0	0	1	448	10	457	0	828
MSTRG.3582.4	NONBTAT027597.1	100	307	0	0	1	307	39	345	7.39e-162	568
MSTRG.24039.1	NONBTAT031981.1	100	998	0	0	64	1061	1	998	0	1844
MSTRG.24039.1	NONBTAT019332.2	100	415	0	0	255	669	415	1	0	767
MSTRG.24039.4	NONBTAT031981.1	99.752	808	2	0	135	942	191	998	0	1482
MSTRG.24039.4	NONBTAT019332.2	100	409	0	0	142	550	409	1	0	756
MSTRG.24039.5	NONBTAT031981.1	97.98	99	2	0	99	197	191	289	2.1e-42	172
MSTRG.24039.5	NONBTAT019332.2	100	92	0	0	106	197	409	318	7.54e-42	171
MSTRG.7287.1	NONBTAT028290.1	99.513	2054	2	3	950	3003	2957	912	0	3731
MSTRG.7287.1	NONBTAT026713.2	96.57	379	5	3	995	1373	1	371	3.36e-177	621
MSTRG.7287.1	NONBTAT026712.2	98.551	207	3	0	2141	2347	207	1	1.74e-100	366
MSTRG.29757.1	NONBTAT031338.1	100	327	0	0	31	357	23	349	3.73e-173	604
MSTRG.12199.1	NONBTAT028891.1	100	677	0	0	108	784	677	1	0	1251
MSTRG.12199.1	NONBTAT009748.2	100	503	0	0	16	518	503	1	0	929
MSTRG.12199.2	NONBTAT009748.2	100	222	0	0	229	450	412	191	1.12e-114	411
MSTRG.12199.2	NONBTAT009748.2	100	95	0	0	13	107	503	409	4.43e-44	176
MSTRG.12199.2	NONBTAT028891.1	100	221	0	0	230	450	677	457	4.02e-114	409
MSTRG.25335.1	NONBTAT030704.1	100	273	0	0	66	338	49	321	3.67e-143	505
MSTRG.25335.1	NONBTAT031145.1	95.312	64	3	0	2	65	1286	1223	5.63e-22	102
MSTRG.20443.1	NONBTAT029992.1	100	155	0	0	1	155	259	105	8.46e-77	287
MSTRG.11175.1	NONBTAT028830.1	98.851	522	6	0	40	561	522	1	0	931
MSTRG.91.2	NONBTAT027143.1	99.876	807	1	0	1	807	29	835	0	1485
MSTRG.91.1	NONBTAT027143.1	100	715	0	0	230	944	121	835	0	1321
MSTRG.91.1	NONBTAT027143.1	98.925	93	1	0	1	93	30	122	6.24e-41	167
MSTRG.20738.2	NONBTAT029235.1	79.032	310	48	12	233	533	11	312	4.07e-50	196
MSTRG.23785.1	NONBTAT019114.2	100	158	0	0	876	1033	1	158	1.28e-78	292
MSTRG.23785.1	NONBTAT028526.1	89.32	103	11	0	1111	1213	504	606	1.06e-29	130
MSTRG.23785.1	NONBTAT027388.1	86	100	13	1	1085	1184	1070	972	1.79e-22	106
MSTRG.23785.1	NONBTAT028981.1	91.781	73	4	2	1111	1182	360	289	8.34e-21	100
MSTRG.23785.1	NONBTAT030754.1	79.452	146	25	5	1033	1176	996	1138	3e-20	99
MSTRG.26238.1	NONBTAT030698.1	100	847	0	0	1	847	380	1226	0	1565
MSTRG.26238.1	NONBTAT030696.1	99.872	779	1	0	69	847	952	1730	0	1434
MSTRG.26238.1	NONBTAT030696.1	100	73	0	0	1	73	441	513	1.45e-31	135
MSTRG.26238.1	NONBTAT030697.1	100	719	0	0	129	847	929	1647	0	1328
MSTRG.26238.1	NONBTAT030697.1	100	129	0	0	1	129	380	508	1.07e-62	239
MSTRG.22729.1	NONBTAT018200.2	100	1372	0	0	1	1372	317	1688	0	2534
MSTRG.26800.4	NONBTAT027607.1	87.838	74	9	0	544	617	787	714	1.45e-16	87.9
MSTRG.26800.4	NONBTAT030473.1	81.72	93	14	3	546	636	446	355	1.13e-12	75
MSTRG.26800.4	NONBTAT028953.1	81.915	94	12	5	547	636	300	392	1.13e-12	75
MSTRG.26800.4	NONBTAT027783.1	95.349	43	2	0	541	583	449	491	5.27e-11	69.4
MSTRG.26800.4	NONBTAT031684.1	97.436	39	1	0	545	583	306	344	1.89e-10	67.6
MSTRG.18008.1	NONBTAT029567.1	100	529	0	0	20	548	1	529	0	977
MSTRG.13774.3	NONBTAT029627.1	84.27	89	9	2	307	395	657	740	2.29e-15	82.4
MSTRG.4667.1	NONBTAT027805.1	99.16	119	0	1	48	166	297	414	2.71e-55	213
MSTRG.25035.1	NONBTAT027730.1	85.088	114	1	5	2253	2351	142	30	4.15e-21	102
MSTRG.25035.2	NONBTAT027730.1	96.721	61	2	0	1947	2007	142	82	3.6e-21	102
MSTRG.15675.2	NONBTAT030121.1	93.548	124	6	2	1030	1153	2434	2313	1.07e-45	183
MSTRG.15675.2	NONBTAT028314.1	90.226	133	11	2	1030	1162	452	322	2.32e-42	172
MSTRG.15675.2	NONBTAT030682.1	91.803	122	8	2	1038	1159	100	219	3e-41	169
MSTRG.15675.2	NONBTAT027376.1	87.591	137	13	4	1029	1165	2339	2471	2.33e-37	156
MSTRG.15675.2	NONBTAT031970.1	90.756	119	6	4	1042	1159	1	115	8.39e-37	154
MSTRG.18571.2	NONBTAT029725.1	99.024	410	0	2	167	575	1	407	0	732
MSTRG.18571.2	NONBTAT029725.1	100	264	0	0	574	837	519	782	1.03e-137	488
MSTRG.32039.2	NONBTAT031689.1	92.771	83	5	1	254	335	42	124	5.54e-27	119
MSTRG.22835.1	NONBTAT028189.1	96.429	56	2	0	159	214	627	572	2.61e-19	93.5
MSTRG.22835.1	NONBTAT028736.1	90.741	54	5	0	162	215	297	244	3.4e-13	73.1
MSTRG.20810.7	NONBTAT016696.2	100	279	0	0	266	544	100	378	1.06e-145	516
MSTRG.20810.7	NONBTAT016696.2	100	102	0	0	6	107	1	102	2.62e-47	189
MSTRG.20810.7	NONBTAT016697.2	100	181	0	0	447	627	300	120	3.18e-91	335
MSTRG.20810.7	NONBTAT016697.2	100	123	0	0	764	886	123	1	5.55e-59	228
MSTRG.20810.7	NONBTAT016695.2	100	107	0	0	198	304	102	208	4.35e-50	198
MSTRG.20810.7	NONBTAT016695.2	100	102	0	0	4	105	1	102	2.62e-47	189
MSTRG.3025.1	NONBTAT028285.1	93.235	340	19	1	2	341	338	3	8.37e-141	497
MSTRG.20810.3	NONBTAT016696.2	100	279	0	0	274	552	100	378	1.15e-145	516
MSTRG.20810.3	NONBTAT016696.2	100	102	0	0	14	115	1	102	2.84e-47	189
MSTRG.20810.3	NONBTAT016697.2	100	181	0	0	455	635	300	120	3.45e-91	335
MSTRG.20810.3	NONBTAT016697.2	100	123	0	0	772	894	123	1	6.03e-59	228
MSTRG.20810.3	NONBTAT016695.2	100	107	0	0	206	312	102	208	4.73e-50	198
MSTRG.20810.3	NONBTAT016695.2	100	102	0	0	12	113	1	102	2.84e-47	189
MSTRG.30505.1	NONBTAT024717.2	96.25	80	2	1	1589	1667	577	498	1.47e-29	130
MSTRG.9386.1	NONBTAT027941.1	97.414	116	3	0	686	801	33	148	2.1e-50	198
MSTRG.9386.1	NONBTAT014819.2	94.69	113	6	0	684	796	118	230	9.83e-44	176
MSTRG.9386.1	NONBTAT014818.2	94.69	113	6	0	684	796	47	159	9.83e-44	176
MSTRG.23232.1	NONBTAT018801.2	99.781	912	2	0	160	1071	29	940	0	1674
MSTRG.23232.1	NONBTAT018802.2	99.724	724	2	0	160	883	185	908	0	1327
MSTRG.23750.3	NONBTAT029399.1	79.006	181	31	7	7	183	1445	1268	1.54e-25	117
MSTRG.23750.3	NONBTAT031958.1	78.804	184	27	11	7	183	1057	879	1.99e-24	113
MSTRG.23750.3	NONBTAT029763.1	76.923	195	37	8	4	194	338	148	1.2e-21	104
MSTRG.23750.3	NONBTAT030133.1	79.861	144	21	7	7	146	2411	2272	5.58e-20	99
MSTRG.23750.3	NONBTAT030132.1	79.861	144	21	7	7	146	2171	2032	5.58e-20	99
MSTRG.6861.1	NONBTAT031649.1	88.71	62	7	0	135	196	714	775	5.43e-14	76.8
MSTRG.6861.1	NONBTAT030453.1	87.5	64	8	0	135	198	1380	1443	1.95e-13	75
MSTRG.6861.1	NONBTAT030473.1	86.441	59	8	0	169	227	449	391	1.18e-10	65.8
MSTRG.6861.1	NONBTAT029492.1	91.304	46	2	2	154	198	334	378	1.52e-09	62.1
MSTRG.6861.1	NONBTAT031176.1	96.875	32	1	0	174	205	169	138	2.54e-07	54.7
MSTRG.31699.2	NONBTAT025965.2	100	268	0	0	964	1231	268	1	2.04e-139	496
MSTRG.126.2	NONBTAT000131.2	99.361	783	4	1	320	1102	782	1	0	1417
MSTRG.126.2	NONBTAT000131.2	99.593	491	0	1	47	537	1261	773	0	894
MSTRG.126.2	NONBTAT000128.2	100	726	0	0	1610	2335	726	1	0	1341
MSTRG.126.2	NONBTAT000129.2	100	680	0	0	1296	1975	680	1	0	1256
MSTRG.20723.1	NONBTAT030004.1	100	831	0	0	426	1256	208	1038	0	1535
MSTRG.20723.1	NONBTAT030004.1	99.099	111	1	0	1	111	101	211	7.59e-51	200
MSTRG.20723.1	NONBTAT030003.1	100	748	0	0	172	919	1	748	0	1382
MSTRG.20723.1	NONBTAT030003.1	100	343	0	0	914	1256	1051	1393	0	634
MSTRG.20723.1	NONBTAT016614.2	100	293	0	0	916	1208	293	1	1.09e-153	542
MSTRG.20723.1	NONBTAT016614.2	100	60	0	0	66	125	350	291	3.66e-24	111
MSTRG.20723.2	NONBTAT030004.1	100	297	0	0	70	366	697	993	1.82e-156	549
MSTRG.20723.2	NONBTAT030004.1	100	46	0	0	1	46	56	101	6.17e-17	86.1
MSTRG.20723.2	NONBTAT030003.1	100	297	0	0	70	366	1052	1348	1.82e-156	549
MSTRG.20723.2	NONBTAT016614.2	100	293	0	0	71	363	293	1	3.05e-154	542
MSTRG.20723.3	NONBTAT030003.1	100	686	0	0	108	793	255	940	0	1267
MSTRG.20723.3	NONBTAT030004.1	100	601	0	0	1	601	101	701	0	1110
MSTRG.20723.3	NONBTAT016614.2	97.826	46	1	0	66	111	350	305	6.43e-15	80.5
MSTRG.32780.1	NONBTAT030881.1	87.5	64	8	0	236	299	64	1	1.69e-13	75
MSTRG.32780.1	NONBTAT027313.1	95.652	46	1	1	2	47	1172	1216	6.07e-13	73.1
MSTRG.32780.1	NONBTAT027766.1	95.455	44	2	0	2	45	1454	1497	2.18e-12	71.3
MSTRG.32780.1	NONBTAT028705.1	95.455	44	0	2	2	44	17	59	7.85e-12	69.4
MSTRG.32780.1	NONBTAT031498.1	100	35	0	0	1	35	1362	1396	1.02e-10	65.8
MSTRG.8487.1	NONBTAT028489.1	100	804	0	0	79	882	1	804	0	1485
MSTRG.8487.2	NONBTAT028489.1	100	804	0	0	41	844	1	804	0	1485
MSTRG.18506.15	NONBTAT014755.2	100	292	0	0	201	492	18	309	6.1e-153	540
MSTRG.26668.2	NONBTAT026662.2	95.714	70	3	0	1	70	18167	18236	2.1e-25	113
MSTRG.26668.2	NONBTAT026662.2	95.714	70	3	0	1	70	21895	21964	2.1e-25	113
MSTRG.26668.2	NONBTAT030770.1	96.154	52	2	0	1	52	52	1	4.58e-17	86.1
MSTRG.26668.2	NONBTAT032003.1	97.5	40	1	0	1	40	516	477	4.61e-12	69.4
MSTRG.16594.1	NONBTAT026662.2	86.765	136	11	2	1	129	18066	18201	1.36e-34	145
MSTRG.16594.1	NONBTAT027356.1	89.13	92	9	1	1	92	1215	1305	3.85e-25	113
MSTRG.16594.1	NONBTAT032001.1	90.789	76	7	0	1	76	887	962	8.33e-22	102
MSTRG.16594.1	NONBTAT032000.1	90.789	76	7	0	1	76	1365	1440	8.33e-22	102
MSTRG.16594.1	NONBTAT029262.1	89.855	69	7	0	1	69	1235	1303	6.49e-18	89.8
MSTRG.23933.1	NONBTAT019185.2	100	230	0	0	2323	2552	133	362	2.49e-118	425
MSTRG.23933.1	NONBTAT019185.2	100	133	0	0	2033	2165	1	133	2.08e-64	246
MSTRG.24991.2	NONBTAT030521.1	100	1021	0	0	158	1178	1	1021	0	1886
MSTRG.26350.12	NONBTAT021523.2	100	990	0	0	224	1213	1	990	0	1829
MSTRG.26350.12	NONBTAT021521.2	100	325	0	0	2262	2586	437	761	4.7e-171	601
MSTRG.26350.12	NONBTAT021521.2	100	80	0	0	1741	1820	361	440	7.36e-35	148
MSTRG.26350.11	NONBTAT021523.2	100	990	0	0	56	1045	1	990	0	1829
MSTRG.26350.11	NONBTAT021521.2	100	401	0	0	1257	1657	361	761	0	741
MSTRG.4004.11	NONBTAT003870.2	100	385	0	0	1229	1613	301	685	0	712
MSTRG.4004.11	NONBTAT003870.2	100	302	0	0	856	1157	1	302	1.4e-158	558
MSTRG.4004.11	NONBTAT003869.2	100	385	0	0	1229	1613	385	1	0	712
MSTRG.4004.11	NONBTAT003869.2	100	302	0	0	856	1157	685	384	1.4e-158	558
MSTRG.4004.11	NONBTAT003868.2	100	126	0	0	15	140	409	534	9.64e-61	233
MSTRG.4004.11	NONBTAT003871.2	100	42	0	0	1117	1158	637	596	4.78e-14	78.7
MSTRG.4004.10	NONBTAT003870.2	100	685	0	0	1100	1784	1	685	0	1266
MSTRG.4004.10	NONBTAT003869.2	100	685	0	0	1100	1784	685	1	0	1266
MSTRG.4004.10	NONBTAT003868.2	100	126	0	0	259	384	409	534	1.07e-60	233
MSTRG.4004.10	NONBTAT003868.2	100	49	0	0	1	49	361	409	6.8e-18	91.6
MSTRG.4004.10	NONBTAT003871.2	100	41	0	0	1361	1401	637	597	1.9e-13	76.8
MSTRG.31555.2	NONBTAT031646.1	99.811	528	1	0	428	955	528	1	0	970
MSTRG.28667.1	NONBTAT031164.1	100	218	0	0	1	218	219	2	1.57e-112	403
MSTRG.10264.1	NONBTAT030860.1	88.329	377	22	12	1	360	131	502	1.93e-121	433
MSTRG.10264.1	NONBTAT030860.1	83.495	206	18	9	8	197	297	502	9.96e-45	178
MSTRG.10264.1	NONBTAT029655.1	86.957	368	31	9	1	368	546	196	7.02e-111	398
MSTRG.10264.1	NONBTAT029655.1	85.612	278	22	8	11	287	377	117	3.43e-74	276
MSTRG.10264.1	NONBTAT029655.1	81.048	248	26	11	11	258	227	1	9.96e-45	178
MSTRG.10264.1	NONBTAT029655.1	88.608	79	9	0	17	95	79	1	2.87e-20	97.1
MSTRG.10264.1	NONBTAT027419.1	88.35	206	10	5	1	206	454	645	5.83e-62	235
MSTRG.10264.1	NONBTAT027419.1	85.859	198	14	2	171	368	461	644	7.65e-51	198
MSTRG.10264.1	NONBTAT027812.1	97.521	121	3	0	6	126	125	5	1.27e-53	207
MSTRG.3620.1	NONBTAT027685.1	100	580	0	0	120	699	701	122	0	1072
MSTRG.3620.1	NONBTAT027686.1	100	119	0	0	1	119	794	676	3.19e-57	220
MSTRG.32383.3	NONBTAT026286.2	100	586	0	0	79	664	178	763	0	1083
MSTRG.25127.1	NONBTAT030313.1	92.727	55	1	2	1	54	860	808	4.44e-14	76.8
MSTRG.25127.1	NONBTAT029390.1	92.727	55	1	2	1	54	435	383	4.44e-14	76.8
MSTRG.25127.1	NONBTAT029078.1	95.833	48	0	1	1	48	1301	1256	4.44e-14	76.8
MSTRG.25127.1	NONBTAT031522.1	90.909	55	2	2	1	54	75	127	2.07e-12	71.3
MSTRG.25127.1	NONBTAT031399.1	93.75	48	1	1	1	48	737	692	2.07e-12	71.3
MSTRG.21954.4	NONBTAT027663.1	98.438	64	0	1	237	300	33	95	3.82e-24	111
MSTRG.21954.4	NONBTAT028887.1	95.312	64	3	0	237	300	14	77	2.3e-21	102
MSTRG.21954.4	NONBTAT030780.1	93.846	65	4	0	237	301	1803	1867	2.97e-20	99
MSTRG.21954.4	NONBTAT028849.1	93.75	64	1	1	237	300	8	68	1.38e-18	93.5
MSTRG.21954.4	NONBTAT027905.1	97.959	49	1	0	252	300	1	49	2.31e-16	86.1
MSTRG.16947.1	NONBTAT028285.1	93.793	290	14	1	8	297	304	19	1.54e-121	433
MSTRG.7977.1	NONBTAT026481.2	100	72	0	0	175	246	177	248	3.02e-31	134
MSTRG.7267.1	NONBTAT028286.1	100	105	0	0	195	299	1179	1075	7.91e-50	195
MSTRG.542.2	NONBTAT000733.2	100	240	0	0	1	240	54	293	1.89e-124	444
MSTRG.542.2	NONBTAT000733.2	100	43	0	0	297	339	293	335	6.13e-15	80.5
MSTRG.15820.1	NONBTAT012670.2	100	141	0	0	423	563	100	240	7.64e-69	261
MSTRG.26169.1	NONBTAT030695.1	99.902	2041	2	0	580	2620	2041	1	0	3759
MSTRG.26169.1	NONBTAT030695.1	99.824	569	1	0	13	581	3235	2667	0	1046
MSTRG.195.1	NONBTAT030755.1	95.833	48	1	1	29	75	96	49	4.15e-14	76.8
MSTRG.73.1	NONBTAT000060.2	100	246	0	0	74	319	1302	1547	1.79e-127	455
MSTRG.73.1	NONBTAT000060.2	100	75	0	0	1	75	332	406	2.05e-32	139
MSTRG.17336.1	NONBTAT028782.1	85.714	112	14	2	76	186	796	906	1.41e-26	117
MSTRG.17336.1	NONBTAT031792.1	79.798	99	16	4	97	192	423	326	4.01e-12	69.4
MSTRG.17336.1	NONBTAT030824.1	79.412	102	17	3	82	181	700	799	4.01e-12	69.4
MSTRG.17336.1	NONBTAT028704.1	93.333	45	3	0	138	182	299	343	1.44e-11	67.6
MSTRG.23004.3	NONBTAT030410.1	99.194	124	1	0	348	471	627	750	3.29e-58	224
MSTRG.23004.3	NONBTAT029018.1	92.473	93	6	1	473	565	27	118	2.05e-30	132
MSTRG.23004.3	NONBTAT030848.1	90.909	77	7	0	473	549	1090	1014	4.48e-22	104
MSTRG.23004.3	NONBTAT027583.1	88.372	86	8	2	482	565	913	828	1.61e-21	102
MSTRG.23004.3	NONBTAT028981.1	87.805	82	10	0	473	554	688	607	7.49e-20	97.1
MSTRG.24011.9	NONBTAT019293.2	99.801	503	0	1	1	502	283	785	0	922
MSTRG.10576.1	NONBTAT028725.1	100	275	0	0	1	275	129	403	2.28e-144	508
MSTRG.31742.1	NONBTAT027968.1	95.918	49	1	1	18	66	1252	1205	5.61e-15	78.7
MSTRG.31742.1	NONBTAT030364.1	92.157	51	4	0	17	67	1367	1317	2.61e-13	73.1
MSTRG.31742.1	NONBTAT029385.1	91.667	48	4	0	24	71	2488	2441	1.21e-11	67.6
MSTRG.31742.1	NONBTAT029696.1	97.059	34	1	0	31	64	833	866	7.31e-09	58.4
MSTRG.10122.2	NONBTAT008910.2	100	342	0	0	1	342	102	443	0	632
MSTRG.12142.8	NONBTAT009699.2	100	229	0	0	431	659	1	229	3.65e-118	424
MSTRG.542.1	NONBTAT000733.2	100	335	0	0	11	345	1	335	2.94e-177	619
MSTRG.542.3	NONBTAT000733.2	100	240	0	0	1	240	54	293	1.78e-124	444
MSTRG.32150.7	NONBTAT031689.1	98.522	203	3	0	980	1182	1	203	1.47e-98	359

## Sheet: Table S5
link	cor	pvalue	tissue			link	cor	pvalue	tissue
ENSBTAG00000000029-TCONS_00021041	-0.723016	0.0119325	MFP			ENSBTAG00000019287-TCONS_00052407	0.989619	6.82e-09	PAR
ENSBTAG00000000029-TCONS_00070674	-0.608933	0.0467685	MFP			ENSBTAG00000052916-TCONS_00052407	0.989523	7.11e-09	PAR
ENSBTAG00000000029-TCONS_00010575	-0.619977	0.0418757	MFP			ENSBTAG00000040490-TCONS_00031157	0.989319	7.75e-09	PAR
ENSBTAG00000000029-TCONS_00029087	-0.763593	0.00623777	MFP			ENSBTAG00000013131-TCONS_00031157	0.988562	1.05e-08	PAR
ENSBTAG00000000029-TCONS_00028604	-0.767166	0.00585736	MFP			ENSBTAG00000023472-TCONS_00031157	0.986771	2.02e-08	PAR
ENSBTAG00000000029-TCONS_00055976	-0.622549	0.0407893	MFP			ENSBTAG00000011921-TCONS_00091815	0.986513	2.21e-08	PAR
ENSBTAG00000000029-TCONS_00016005	-0.67647	0.0222723	MFP			ENSBTAG00000017537-TCONS_00049096	0.985829	2.75e-08	PAR
ENSBTAG00000000029-TCONS_00053570	0.726538	0.0113282	MFP			ENSBTAG00000006262-TCONS_00031157	0.985376	3.17e-08	PAR
ENSBTAG00000000029-TCONS_00044606	0.669877	0.0241286	MFP			ENSBTAG00000045994-TCONS_00031157	0.984397	4.24e-08	PAR
ENSBTAG00000000029-TCONS_00004732	0.629274	0.0380412	MFP			ENSBTAG00000003894-TCONS_00031157	0.983564	5.35e-08	PAR
ENSBTAG00000000029-TCONS_00003133	0.793391	0.0035638	MFP			ENSBTAG00000002898-TCONS_00043293	0.982179	7.68e-08	PAR
ENSBTAG00000000029-TCONS_00006416	0.659881	0.027148	MFP			ENSBTAG00000019707-TCONS_00031157	0.982125	7.79e-08	PAR
ENSBTAG00000000029-TCONS_00018258	0.684456	0.0201625	MFP			ENSBTAG00000033510-TCONS_00063960	-0.981948	8.14e-08	PAR
ENSBTAG00000000029-TCONS_00079255	0.61642	0.0434107	MFP			ENSBTAG00000000106-TCONS_00066918	0.980827	1.07e-07	PAR
ENSBTAG00000000029-TCONS_00087806	0.663126	0.0261401	MFP			ENSBTAG00000009190-TCONS_00031157	0.980183	1.24e-07	PAR
ENSBTAG00000000029-TCONS_00042392	0.771709	0.0053986	MFP			ENSBTAG00000024648-TCONS_00052407	0.980143	1.25e-07	PAR
ENSBTAG00000000029-TCONS_00074514	0.710591	0.0142516	MFP			ENSBTAG00000030182-TCONS_00031157	0.979689	1.38e-07	PAR
ENSBTAG00000000029-TCONS_00049846	0.749665	0.00789574	MFP			ENSBTAG00000003769-TCONS_00052407	0.979516	1.43e-07	PAR
ENSBTAG00000000029-TCONS_00043293	0.626654	0.0390962	MFP			ENSBTAG00000038490-TCONS_00088670	0.97951	1.43e-07	PAR
ENSBTAG00000000029-TCONS_00072886	0.671856	0.0235602	MFP			ENSBTAG00000018465-TCONS_00031157	0.978606	1.74e-07	PAR
ENSBTAG00000000029-TCONS_00055163	0.668984	0.0243881	MFP			ENSBTAG00000018413-TCONS_00031157	0.976615	2.59e-07	PAR
ENSBTAG00000000029-TCONS_00065023	0.755774	0.00713324	MFP			ENSBTAG00000021097-TCONS_00089245	0.975597	3.13e-07	PAR
ENSBTAG00000000029-TCONS_00018134	0.685546	0.019886	MFP			ENSBTAG00000016858-TCONS_00063960	-0.975571	3.15e-07	PAR
ENSBTAG00000000029-TCONS_00046037	0.872205	0.000462703	MFP			ENSBTAG00000011545-TCONS_00088670	0.975076	3.44e-07	PAR
ENSBTAG00000000029-TCONS_00072890	0.709808	0.0144078	MFP			ENSBTAG00000031351-TCONS_00058353	0.974796	3.62e-07	PAR
ENSBTAG00000000029-TCONS_00021306	0.66276	0.0262526	MFP			ENSBTAG00000022020-TCONS_00031157	0.974089	4.09e-07	PAR
ENSBTAG00000000029-TCONS_00066918	0.836153	0.0013405	MFP			ENSBTAG00000020983-TCONS_00031157	0.974035	4.13e-07	PAR
ENSBTAG00000000029-TCONS_00018261	0.885329	0.000289784	MFP			ENSBTAG00000012275-TCONS_00066918	0.973937	4.2e-07	PAR
ENSBTAG00000000029-TCONS_00019177	0.805946	0.00274049	MFP			ENSBTAG00000007068-TCONS_00031157	0.973538	4.49e-07	PAR
ENSBTAG00000000029-TCONS_00058982	0.75199	0.00759876	MFP			ENSBTAG00000030278-TCONS_00031157	0.972937	4.97e-07	PAR
ENSBTAG00000000029-TCONS_00046976	0.766653	0.00591086	MFP			ENSBTAG00000000791-TCONS_00031157	0.972861	5.03e-07	PAR
ENSBTAG00000000029-TCONS_00090247	0.785017	0.00420641	MFP			ENSBTAG00000038981-TCONS_00091815	0.972497	5.34e-07	PAR
ENSBTAG00000000029-TCONS_00072889	0.709951	0.0143792	MFP			ENSBTAG00000019574-TCONS_00031157	0.972074	5.71e-07	PAR
ENSBTAG00000000029-TCONS_00093900	0.74979	0.00787949	MFP			ENSBTAG00000006086-TCONS_00031157	0.970831	6.94e-07	PAR
ENSBTAG00000000029-TCONS_00055019	0.798864	0.00318511	MFP			ENSBTAG00000054135-TCONS_00031157	0.970752	7.02e-07	PAR
ENSBTAG00000000029-TCONS_00092842	0.892647	0.000217747	MFP			ENSBTAG00000006037-TCONS_00015613	0.97068	7.1e-07	PAR
ENSBTAG00000000029-TCONS_00027412	0.911506	9.39e-05	MFP			ENSBTAG00000051641-TCONS_00046037	0.970626	7.16e-07	PAR
ENSBTAG00000000029-TCONS_00073072	0.8145	0.00226693	MFP			ENSBTAG00000010551-TCONS_00031157	0.970527	7.27e-07	PAR
ENSBTAG00000000029-TCONS_00021175	0.687004	0.0195205	MFP			ENSBTAG00000031673-TCONS_00066918	0.970464	7.34e-07	PAR
ENSBTAG00000000057-TCONS_00021041	0.630891	0.0374005	MFP			ENSBTAG00000007948-TCONS_00052407	0.97012	7.73e-07	PAR
ENSBTAG00000000057-TCONS_00070674	0.739184	0.00934004	MFP			ENSBTAG00000015988-TCONS_00031157	0.970003	7.86e-07	PAR
ENSBTAG00000000057-TCONS_00015613	0.609842	0.0463513	MFP			ENSBTAG00000009341-TCONS_00072890	0.969867	8.02e-07	PAR
ENSBTAG00000000057-TCONS_00029087	0.713785	0.0136269	MFP			ENSBTAG00000008551-TCONS_00069819	0.969814	8.08e-07	PAR
ENSBTAG00000000057-TCONS_00028604	0.723845	0.0117883	MFP			ENSBTAG00000018481-TCONS_00033912	0.969706	8.21e-07	PAR
ENSBTAG00000000057-TCONS_00037362	0.631469	0.0371734	MFP			ENSBTAG00000000945-TCONS_00031157	0.969445	8.53e-07	PAR
ENSBTAG00000000057-TCONS_00053917	0.630557	0.0375323	MFP			ENSBTAG00000020520-TCONS_00006591	0.969302	8.71e-07	PAR
ENSBTAG00000000057-TCONS_00044448	0.71951	0.012557	MFP			ENSBTAG00000013810-TCONS_00052407	0.969251	8.78e-07	PAR
ENSBTAG00000000057-TCONS_00003133	-0.704134	0.0155772	MFP			ENSBTAG00000024950-TCONS_00069819	0.96925	8.78e-07	PAR
ENSBTAG00000000057-TCONS_00042966	-0.611009	0.0458199	MFP			ENSBTAG00000050839-TCONS_00036160	0.969073	9.01e-07	PAR
ENSBTAG00000000057-TCONS_00049846	-0.817649	0.00210902	MFP			ENSBTAG00000005857-TCONS_00066918	0.968778	9.4e-07	PAR
ENSBTAG00000000057-TCONS_00065023	-0.626895	0.0389984	MFP			ENSBTAG00000018518-TCONS_00062657	0.968643	9.58e-07	PAR
ENSBTAG00000000057-TCONS_00046037	-0.704523	0.0154949	MFP			ENSBTAG00000016754-TCONS_00089245	0.968172	1.02e-06	PAR
ENSBTAG00000000057-TCONS_00066918	-0.696083	0.0173513	MFP			ENSBTAG00000054824-TCONS_00031157	0.967562	1.11e-06	PAR
ENSBTAG00000000057-TCONS_00018261	-0.774706	0.00511076	MFP			ENSBTAG00000016754-TCONS_00031157	0.967267	1.16e-06	PAR
ENSBTAG00000000057-TCONS_00019177	-0.742062	0.00892573	MFP			ENSBTAG00000011896-TCONS_00018261	0.967062	1.19e-06	PAR
ENSBTAG00000000057-TCONS_00046976	-0.608729	0.0468624	MFP			ENSBTAG00000005748-TCONS_00066918	0.966804	1.23e-06	PAR
ENSBTAG00000000057-TCONS_00090247	-0.702515	0.015923	MFP			ENSBTAG00000025634-TCONS_00062657	0.966768	1.24e-06	PAR
ENSBTAG00000000057-TCONS_00072889	-0.707109	0.0149559	MFP			ENSBTAG00000031572-TCONS_00052407	0.966349	1.31e-06	PAR
ENSBTAG00000000057-TCONS_00093900	-0.681882	0.0208261	MFP			ENSBTAG00000009105-TCONS_00062963	0.966289	1.32e-06	PAR
ENSBTAG00000000057-TCONS_00049867	-0.614007	0.0444741	MFP			ENSBTAG00000017188-TCONS_00006591	0.966081	1.36e-06	PAR
ENSBTAG00000000057-TCONS_00055019	-0.606478	0.0479073	MFP			ENSBTAG00000002865-TCONS_00069819	0.966012	1.37e-06	PAR
ENSBTAG00000000057-TCONS_00092842	-0.801537	0.00301144	MFP			ENSBTAG00000015402-TCONS_00052407	0.965997	1.37e-06	PAR
ENSBTAG00000000057-TCONS_00027412	-0.763278	0.00627212	MFP			ENSBTAG00000021576-TCONS_00031157	0.965756	1.42e-06	PAR
ENSBTAG00000000057-TCONS_00073072	-0.669382	0.0242722	MFP			ENSBTAG00000055183-TCONS_00031157	0.965685	1.43e-06	PAR
ENSBTAG00000000057-TCONS_00021175	-0.651347	0.0299293	MFP			ENSBTAG00000009291-TCONS_00052407	0.96553	1.46e-06	PAR
ENSBTAG00000000085-TCONS_00021041	0.702049	0.0160236	MFP			ENSBTAG00000051758-TCONS_00046037	0.965076	1.55e-06	PAR
ENSBTAG00000000085-TCONS_00076819	0.644342	0.0323573	MFP			ENSBTAG00000007850-TCONS_00031157	0.964845	1.59e-06	PAR
ENSBTAG00000000085-TCONS_00016005	0.805995	0.00273757	MFP			ENSBTAG00000013863-TCONS_00015613	0.964699	1.62e-06	PAR
ENSBTAG00000000085-TCONS_00070390	-0.712524	0.0138712	MFP			ENSBTAG00000001865-TCONS_00049096	0.964673	1.63e-06	PAR
ENSBTAG00000000377-TCONS_00076819	-0.695483	0.017489	MFP			ENSBTAG00000038495-TCONS_00063960	-0.96425	1.72e-06	PAR
ENSBTAG00000000377-TCONS_00016005	-0.643397	0.0326952	MFP			ENSBTAG00000013541-TCONS_00031157	0.963725	1.83e-06	PAR
ENSBTAG00000000377-TCONS_00089245	0.855632	0.000781194	MFP			ENSBTAG00000012265-TCONS_00031157	0.963633	1.85e-06	PAR
ENSBTAG00000000377-TCONS_00006416	0.863447	0.000615356	MFP			ENSBTAG00000017044-TCONS_00031157	0.963606	1.86e-06	PAR
ENSBTAG00000000377-TCONS_00073647	0.764039	0.00618928	MFP			ENSBTAG00000017277-TCONS_00052407	0.963489	1.89e-06	PAR
ENSBTAG00000000377-TCONS_00079255	0.678284	0.0217798	MFP			ENSBTAG00000011628-TCONS_00091815	0.963381	1.91e-06	PAR
ENSBTAG00000000377-TCONS_00087806	0.629037	0.0381361	MFP			ENSBTAG00000001301-TCONS_00066918	0.963189	1.96e-06	PAR
ENSBTAG00000000377-TCONS_00042966	0.841219	0.00117282	MFP			ENSBTAG00000011224-TCONS_00072890	0.963172	1.96e-06	PAR
ENSBTAG00000000377-TCONS_00049846	0.749189	0.00795748	MFP			ENSBTAG00000030518-TCONS_00015613	0.963126	1.97e-06	PAR
ENSBTAG00000000377-TCONS_00043293	0.641168	0.0335016	MFP			ENSBTAG00000048906-TCONS_00031157	0.963038	1.99e-06	PAR
ENSBTAG00000000377-TCONS_00072886	0.767572	0.00581517	MFP			ENSBTAG00000038662-TCONS_00069819	0.963006	2e-06	PAR
ENSBTAG00000000377-TCONS_00046037	0.792268	0.00364542	MFP			ENSBTAG00000008419-TCONS_00031157	0.962902	2.02e-06	PAR
ENSBTAG00000000377-TCONS_00072890	0.791368	0.00371187	MFP			ENSBTAG00000016267-TCONS_00049096	0.962931	2.02e-06	PAR
ENSBTAG00000000377-TCONS_00021306	0.788123	0.0039588	MFP			ENSBTAG00000005546-TCONS_00031157	0.962856	2.04e-06	PAR
ENSBTAG00000000377-TCONS_00066918	0.629277	0.0380403	MFP			ENSBTAG00000038306-TCONS_00063960	-0.962778	2.05e-06	PAR
ENSBTAG00000000377-TCONS_00018261	0.709803	0.0144089	MFP			ENSBTAG00000031583-TCONS_00066918	0.962748	2.06e-06	PAR
ENSBTAG00000000377-TCONS_00058982	0.623991	0.0401889	MFP			ENSBTAG00000003220-TCONS_00006591	0.962706	2.07e-06	PAR
ENSBTAG00000000377-TCONS_00072889	0.679572	0.0214351	MFP			ENSBTAG00000051224-TCONS_00069819	0.962726	2.07e-06	PAR
ENSBTAG00000000377-TCONS_00093900	0.930098	3.34e-05	MFP			ENSBTAG00000040567-TCONS_00062963	0.96262	2.09e-06	PAR
ENSBTAG00000000377-TCONS_00073072	0.700089	0.0164513	MFP			ENSBTAG00000009051-TCONS_00018261	-0.962196	2.2e-06	PAR
ENSBTAG00000000442-TCONS_00070674	0.604576	0.0488023	MFP			ENSBTAG00000027409-TCONS_00066918	0.962183	2.2e-06	PAR
ENSBTAG00000000442-TCONS_00010575	0.831367	0.00151482	MFP			ENSBTAG00000032531-TCONS_00031157	0.962069	2.23e-06	PAR
ENSBTAG00000000442-TCONS_00053917	0.645589	0.0319153	MFP			ENSBTAG00000000052-TCONS_00048468	0.961887	2.28e-06	PAR
ENSBTAG00000000442-TCONS_00076819	0.63741	0.0348925	MFP			ENSBTAG00000019954-TCONS_00091815	0.961892	2.28e-06	PAR
ENSBTAG00000000442-TCONS_00016005	0.727639	0.0111439	MFP			ENSBTAG00000006754-TCONS_00069819	0.961734	2.32e-06	PAR
ENSBTAG00000000442-TCONS_00023208	-0.622983	0.0406081	MFP			ENSBTAG00000000106-TCONS_00006591	0.96157	2.37e-06	PAR
ENSBTAG00000000442-TCONS_00093901	-0.717809	0.0128683	MFP			ENSBTAG00000048877-TCONS_00015613	0.96146	2.4e-06	PAR
ENSBTAG00000000442-TCONS_00089245	-0.663147	0.0261339	MFP			ENSBTAG00000048445-TCONS_00091815	0.961415	2.41e-06	PAR
ENSBTAG00000000442-TCONS_00070390	-0.738263	0.00947558	MFP			ENSBTAG00000010927-TCONS_00066918	0.961007	2.53e-06	PAR
ENSBTAG00000000442-TCONS_00006416	-0.621445	0.0412529	MFP			ENSBTAG00000002985-TCONS_00031157	0.960947	2.54e-06	PAR
ENSBTAG00000000442-TCONS_00073647	-0.688686	0.0191046	MFP			ENSBTAG00000006828-TCONS_00031157	0.960953	2.54e-06	PAR
ENSBTAG00000000442-TCONS_00079255	-0.769545	0.00561362	MFP			ENSBTAG00000006720-TCONS_00015613	0.960754	2.6e-06	PAR
ENSBTAG00000000442-TCONS_00087806	-0.668455	0.0245429	MFP			ENSBTAG00000031476-TCONS_00031157	0.960292	2.74e-06	PAR
ENSBTAG00000000442-TCONS_00042966	-0.671425	0.0236831	MFP			ENSBTAG00000004796-TCONS_00017963	0.960177	2.77e-06	PAR
ENSBTAG00000000442-TCONS_00049846	-0.636406	0.0352708	MFP			ENSBTAG00000011766-TCONS_00006591	0.960179	2.77e-06	PAR
ENSBTAG00000000442-TCONS_00001580	-0.679757	0.0213856	MFP			ENSBTAG00000031548-TCONS_00031157	0.960089	2.8e-06	PAR
ENSBTAG00000000442-TCONS_00072890	-0.664732	0.0256512	MFP			ENSBTAG00000003894-TCONS_00089245	0.960051	2.81e-06	PAR
ENSBTAG00000000442-TCONS_00021306	-0.676313	0.0223151	MFP			ENSBTAG00000031348-TCONS_00062657	0.960022	2.82e-06	PAR
ENSBTAG00000000442-TCONS_00066918	-0.696518	0.0172519	MFP			ENSBTAG00000049300-TCONS_00031157	0.959768	2.9e-06	PAR
ENSBTAG00000000442-TCONS_00055827	-0.688523	0.0191448	MFP			ENSBTAG00000016462-TCONS_00062657	0.959722	2.92e-06	PAR
ENSBTAG00000000442-TCONS_00018261	-0.710386	0.0142925	MFP			ENSBTAG00000016413-TCONS_00072890	0.959692	2.93e-06	PAR
ENSBTAG00000000442-TCONS_00058982	-0.614632	0.044197	MFP			ENSBTAG00000052996-TCONS_00031157	0.959603	2.96e-06	PAR
ENSBTAG00000000442-TCONS_00043124	-0.746945	0.00825361	MFP			ENSBTAG00000000071-TCONS_00049096	0.959504	2.99e-06	PAR
ENSBTAG00000000442-TCONS_00093900	-0.759096	0.00674199	MFP			ENSBTAG00000016061-TCONS_00086043	0.959371	3.03e-06	PAR
ENSBTAG00000000442-TCONS_00033025	-0.614688	0.0441723	MFP			ENSBTAG00000013923-TCONS_00062963	0.95934	3.04e-06	PAR
ENSBTAG00000000442-TCONS_00055019	-0.712623	0.0138519	MFP			ENSBTAG00000037810-TCONS_00089245	0.959236	3.08e-06	PAR
ENSBTAG00000000442-TCONS_00027412	-0.637068	0.0350213	MFP			ENSBTAG00000011224-TCONS_00089245	0.95909	3.13e-06	PAR
ENSBTAG00000000442-TCONS_00073072	-0.637827	0.0347362	MFP			ENSBTAG00000005810-TCONS_00052407	0.95896	3.17e-06	PAR
ENSBTAG00000000442-TCONS_00021175	-0.605501	0.0483657	MFP			ENSBTAG00000009510-TCONS_00031157	0.958919	3.18e-06	PAR
ENSBTAG00000000507-TCONS_00018480	0.765436	0.00603934	MFP			ENSBTAG00000013929-TCONS_00031157	0.958756	3.24e-06	PAR
ENSBTAG00000000507-TCONS_00037362	0.798377	0.00321758	MFP			ENSBTAG00000019369-TCONS_00006591	0.958354	3.38e-06	PAR
ENSBTAG00000000507-TCONS_00053917	0.909652	0.000102776	MFP			ENSBTAG00000032373-TCONS_00018261	0.958328	3.39e-06	PAR
ENSBTAG00000000507-TCONS_00044448	0.747416	0.00819081	MFP			ENSBTAG00000048304-TCONS_00086043	0.958272	3.41e-06	PAR
ENSBTAG00000000507-TCONS_00066886	0.95919	3.09e-06	MFP			ENSBTAG00000049408-TCONS_00006591	0.958203	3.44e-06	PAR
ENSBTAG00000000507-TCONS_00087742	0.810547	0.00247747	MFP			ENSBTAG00000009607-TCONS_00069819	0.958001	3.51e-06	PAR
ENSBTAG00000000507-TCONS_00093901	-0.710271	0.0143154	MFP			ENSBTAG00000025441-TCONS_00031157	0.95787	3.56e-06	PAR
ENSBTAG00000000535-TCONS_00010575	-0.664442	0.025739	MFP			ENSBTAG00000010343-TCONS_00015613	0.957793	3.59e-06	PAR
ENSBTAG00000000535-TCONS_00044448	-0.744077	0.0086438	MFP			ENSBTAG00000016677-TCONS_00067174	0.957579	3.67e-06	PAR
ENSBTAG00000000535-TCONS_00087742	-0.794311	0.00349795	MFP			ENSBTAG00000017277-TCONS_00088952	0.957429	3.73e-06	PAR
ENSBTAG00000000535-TCONS_00065325	-0.8291	0.00160308	MFP			ENSBTAG00000047635-TCONS_00062963	0.957343	3.76e-06	PAR
ENSBTAG00000000535-TCONS_00063033	0.742149	0.00891348	MFP			ENSBTAG00000006672-TCONS_00063960	-0.957326	3.77e-06	PAR
ENSBTAG00000000535-TCONS_00044617	0.89033	0.000238879	MFP			ENSBTAG00000033835-TCONS_00015613	0.957223	3.81e-06	PAR
ENSBTAG00000000535-TCONS_00093901	0.690521	0.0186584	MFP			ENSBTAG00000012061-TCONS_00062902	0.95684	3.96e-06	PAR
ENSBTAG00000000535-TCONS_00073647	0.613478	0.0447093	MFP			ENSBTAG00000003794-TCONS_00069819	0.956713	4.02e-06	PAR
ENSBTAG00000000535-TCONS_00001580	0.846654	0.00101101	MFP			ENSBTAG00000000009-TCONS_00049096	0.956625	4.05e-06	PAR
ENSBTAG00000000535-TCONS_00065023	0.618149	0.0426599	MFP			ENSBTAG00000019137-TCONS_00031157	0.956367	4.16e-06	PAR
ENSBTAG00000000535-TCONS_00003698	0.652537	0.0295299	MFP			ENSBTAG00000023648-TCONS_00040193	0.956265	4.2e-06	PAR
ENSBTAG00000000535-TCONS_00030564	0.674889	0.0227077	MFP			ENSBTAG00000002670-TCONS_00072890	0.956261	4.21e-06	PAR
ENSBTAG00000000535-TCONS_00074477	0.810008	0.0025073	MFP			ENSBTAG00000011766-TCONS_00066918	0.956228	4.22e-06	PAR
ENSBTAG00000000535-TCONS_00097040	0.79799	0.00324349	MFP			ENSBTAG00000005431-TCONS_00006591	0.956161	4.25e-06	PAR
ENSBTAG00000000540-TCONS_00021041	0.891002	0.000232598	MFP			ENSBTAG00000030690-TCONS_00018261	0.9561	4.28e-06	PAR
ENSBTAG00000000540-TCONS_00070674	0.692045	0.0182936	MFP			ENSBTAG00000017512-TCONS_00069819	0.956053	4.3e-06	PAR
ENSBTAG00000000540-TCONS_00018480	0.683715	0.0203519	MFP			ENSBTAG00000021097-TCONS_00031157	0.956029	4.31e-06	PAR
ENSBTAG00000000540-TCONS_00010575	0.780687	0.00457042	MFP			ENSBTAG00000002408-TCONS_00052407	0.956002	4.32e-06	PAR
ENSBTAG00000000540-TCONS_00029087	0.656325	0.0282837	MFP			ENSBTAG00000001032-TCONS_00031157	0.95598	4.33e-06	PAR
ENSBTAG00000000540-TCONS_00076819	0.688257	0.0192102	MFP			ENSBTAG00000014581-TCONS_00015613	0.955909	4.36e-06	PAR
ENSBTAG00000000540-TCONS_00016005	0.801286	0.00302743	MFP			ENSBTAG00000048939-TCONS_00052407	0.95576	4.42e-06	PAR
ENSBTAG00000000540-TCONS_00062242	-0.691748	0.0183642	MFP			ENSBTAG00000008099-TCONS_00052407	0.955741	4.43e-06	PAR
ENSBTAG00000000540-TCONS_00053570	-0.674298	0.0228721	MFP			ENSBTAG00000010841-TCONS_00058353	0.955611	4.49e-06	PAR
ENSBTAG00000000540-TCONS_00013677	-0.621748	0.0411253	MFP			ENSBTAG00000006754-TCONS_00058353	0.955549	4.52e-06	PAR
ENSBTAG00000000540-TCONS_00044606	-0.686546	0.0196347	MFP			ENSBTAG00000003238-TCONS_00049096	0.955488	4.55e-06	PAR
ENSBTAG00000000540-TCONS_00004732	-0.610442	0.0460775	MFP			ENSBTAG00000021904-TCONS_00066918	0.955487	4.55e-06	PAR
ENSBTAG00000000540-TCONS_00093901	-0.669761	0.0241621	MFP			ENSBTAG00000012465-TCONS_00015613	0.955327	4.62e-06	PAR
ENSBTAG00000000540-TCONS_00003133	-0.643749	0.0325689	MFP			ENSBTAG00000009586-TCONS_00018261	-0.955208	4.67e-06	PAR
ENSBTAG00000000540-TCONS_00070390	-0.680068	0.0213033	MFP			ENSBTAG00000014614-TCONS_00031157	0.95517	4.69e-06	PAR
ENSBTAG00000000540-TCONS_00018258	-0.648103	0.0310373	MFP			ENSBTAG00000002670-TCONS_00089245	0.955158	4.7e-06	PAR
ENSBTAG00000000540-TCONS_00042392	-0.644918	0.0321528	MFP			ENSBTAG00000011224-TCONS_00061869	0.95508	4.73e-06	PAR
ENSBTAG00000000540-TCONS_00049846	-0.634077	0.0361597	MFP			ENSBTAG00000007262-TCONS_00031157	0.954988	4.78e-06	PAR
ENSBTAG00000000540-TCONS_00001580	-0.619005	0.0422913	MFP			ENSBTAG00000007651-TCONS_00058353	0.954943	4.8e-06	PAR
ENSBTAG00000000540-TCONS_00065023	-0.825449	0.00175322	MFP			ENSBTAG00000014831-TCONS_00031157	0.95493	4.8e-06	PAR
ENSBTAG00000000540-TCONS_00048011	-0.829591	0.00158366	MFP			ENSBTAG00000000919-TCONS_00031157	0.954852	4.84e-06	PAR
ENSBTAG00000000540-TCONS_00018134	-0.644615	0.0322601	MFP			ENSBTAG00000013578-TCONS_00089245	0.95483	4.85e-06	PAR
ENSBTAG00000000540-TCONS_00059666	-0.647422	0.0312734	MFP			ENSBTAG00000005719-TCONS_00055975	0.95466	4.93e-06	PAR
ENSBTAG00000000540-TCONS_00066918	-0.708216	0.0147293	MFP			ENSBTAG00000053822-TCONS_00010718	0.954634	4.95e-06	PAR
ENSBTAG00000000540-TCONS_00055827	-0.777681	0.00483641	MFP			ENSBTAG00000000812-TCONS_00088670	0.954436	5.04e-06	PAR
ENSBTAG00000000540-TCONS_00018261	-0.673072	0.0232157	MFP			ENSBTAG00000008501-TCONS_00031157	0.954405	5.06e-06	PAR
ENSBTAG00000000540-TCONS_00019177	-0.716376	0.0131348	MFP			ENSBTAG00000046263-TCONS_00049096	0.954363	5.08e-06	PAR
ENSBTAG00000000540-TCONS_00058982	-0.627574	0.0387236	MFP			ENSBTAG00000000986-TCONS_00088952	0.954178	5.17e-06	PAR
ENSBTAG00000000540-TCONS_00046976	-0.757902	0.0068808	MFP			ENSBTAG00000052965-TCONS_00089245	0.954112	5.2e-06	PAR
ENSBTAG00000000540-TCONS_00090247	-0.735953	0.00982179	MFP			ENSBTAG00000003297-TCONS_00052407	0.953951	5.28e-06	PAR
ENSBTAG00000000540-TCONS_00043124	-0.68817	0.0192317	MFP			ENSBTAG00000018464-TCONS_00063960	0.953849	5.34e-06	PAR
ENSBTAG00000000540-TCONS_00042063	-0.608738	0.0468581	MFP			ENSBTAG00000004582-TCONS_00062963	0.953557	5.49e-06	PAR
ENSBTAG00000000540-TCONS_00093900	-0.629049	0.0381311	MFP			ENSBTAG00000015840-TCONS_00018261	0.95345	5.54e-06	PAR
ENSBTAG00000000540-TCONS_00033025	-0.678055	0.0218417	MFP			ENSBTAG00000003217-TCONS_00015613	0.953405	5.57e-06	PAR
ENSBTAG00000000540-TCONS_00097040	-0.624599	0.0399375	MFP			ENSBTAG00000053905-TCONS_00066918	0.953374	5.58e-06	PAR
ENSBTAG00000000540-TCONS_00022314	-0.670948	0.0238199	MFP			ENSBTAG00000021284-TCONS_00052407	0.953364	5.59e-06	PAR
ENSBTAG00000000540-TCONS_00055019	-0.670235	0.024025	MFP			ENSBTAG00000051982-TCONS_00062902	0.953366	5.59e-06	PAR
ENSBTAG00000000540-TCONS_00092842	-0.677885	0.0218876	MFP			ENSBTAG00000052473-TCONS_00062963	0.953216	5.67e-06	PAR
ENSBTAG00000000540-TCONS_00027412	-0.729341	0.0108634	MFP			ENSBTAG00000052996-TCONS_00089245	0.953023	5.77e-06	PAR
ENSBTAG00000000540-TCONS_00021175	-0.726847	0.0112763	MFP			ENSBTAG00000017333-TCONS_00015613	0.952997	5.79e-06	PAR
ENSBTAG00000000641-TCONS_00061869	0.642953	0.0328547	MFP			ENSBTAG00000000377-TCONS_00015613	0.952939	5.82e-06	PAR
ENSBTAG00000000641-TCONS_00010575	0.73471	0.0100118	MFP			ENSBTAG00000006305-TCONS_00049096	0.952838	5.87e-06	PAR
ENSBTAG00000000641-TCONS_00062242	-0.714933	0.0134073	MFP			ENSBTAG00000009828-TCONS_00069819	0.952709	5.95e-06	PAR
ENSBTAG00000000641-TCONS_00044606	-0.60596	0.0481499	MFP			ENSBTAG00000039335-TCONS_00061869	0.952679	5.96e-06	PAR
ENSBTAG00000000641-TCONS_00093901	-0.741526	0.00900193	MFP			ENSBTAG00000001975-TCONS_00015613	0.952444	6.1e-06	PAR
ENSBTAG00000000641-TCONS_00093904	-0.662416	0.0263585	MFP			ENSBTAG00000001981-TCONS_00031157	0.952371	6.14e-06	PAR
ENSBTAG00000000641-TCONS_00089245	-0.63335	0.0364403	MFP			ENSBTAG00000006716-TCONS_00033912	0.952275	6.19e-06	PAR
ENSBTAG00000000641-TCONS_00070390	-0.639535	0.0341012	MFP			ENSBTAG00000021378-TCONS_00066918	0.95223	6.22e-06	PAR
ENSBTAG00000000641-TCONS_00018258	-0.643799	0.0325512	MFP			ENSBTAG00000009649-TCONS_00052407	0.9522	6.24e-06	PAR
ENSBTAG00000000641-TCONS_00079255	-0.750555	0.00778109	MFP			ENSBTAG00000052504-TCONS_00006591	0.952186	6.24e-06	PAR
ENSBTAG00000000641-TCONS_00087806	-0.665546	0.0254061	MFP			ENSBTAG00000038865-TCONS_00049096	0.952115	6.28e-06	PAR
ENSBTAG00000000641-TCONS_00001580	-0.649327	0.030616	MFP			ENSBTAG00000002644-TCONS_00031157	0.952016	6.34e-06	PAR
ENSBTAG00000000641-TCONS_00018134	-0.718202	0.0127959	MFP			ENSBTAG00000008501-TCONS_00043293	0.951954	6.38e-06	PAR
ENSBTAG00000000641-TCONS_00066918	-0.641649	0.0333263	MFP			ENSBTAG00000051030-TCONS_00062657	0.951927	6.39e-06	PAR
ENSBTAG00000000641-TCONS_00055827	-0.772049	0.00536535	MFP			ENSBTAG00000006174-TCONS_00031157	0.951916	6.4e-06	PAR
ENSBTAG00000000641-TCONS_00018261	-0.653377	0.0292505	MFP			ENSBTAG00000013534-TCONS_00015613	0.951899	6.41e-06	PAR
ENSBTAG00000000641-TCONS_00058982	-0.683065	0.0205192	MFP			ENSBTAG00000022020-TCONS_00089245	0.951854	6.44e-06	PAR
ENSBTAG00000000641-TCONS_00043124	-0.744599	0.00857177	MFP			ENSBTAG00000052504-TCONS_00066918	0.951848	6.44e-06	PAR
ENSBTAG00000000641-TCONS_00033025	-0.754563	0.00727994	MFP			ENSBTAG00000012053-TCONS_00089245	0.951784	6.48e-06	PAR
ENSBTAG00000000641-TCONS_00022314	-0.696572	0.0172396	MFP			ENSBTAG00000049981-TCONS_00015613	0.951781	6.48e-06	PAR
ENSBTAG00000000641-TCONS_00055019	-0.669143	0.0243417	MFP			ENSBTAG00000010343-TCONS_00048468	0.951769	6.49e-06	PAR
ENSBTAG00000000755-TCONS_00062242	0.694316	0.0177592	MFP			ENSBTAG00000013334-TCONS_00016752	-0.951752	6.5e-06	PAR
ENSBTAG00000000755-TCONS_00053570	0.755314	0.00718864	MFP			ENSBTAG00000019049-TCONS_00015613	0.951726	6.51e-06	PAR
ENSBTAG00000000755-TCONS_00044606	0.746358	0.00833241	MFP			ENSBTAG00000003217-TCONS_00031157	0.951686	6.54e-06	PAR
ENSBTAG00000000755-TCONS_00018258	0.939034	1.83e-05	MFP			ENSBTAG00000014885-TCONS_00015613	0.951531	6.63e-06	PAR
ENSBTAG00000000755-TCONS_00079255	0.733614	0.0101816	MFP			ENSBTAG00000015936-TCONS_00016752	-0.951505	6.65e-06	PAR
ENSBTAG00000000755-TCONS_00042392	0.700014	0.0164679	MFP			ENSBTAG00000015198-TCONS_00049096	0.951465	6.67e-06	PAR
ENSBTAG00000000755-TCONS_00074514	0.830581	0.00154501	MFP			ENSBTAG00000009019-TCONS_00066624	-0.951035	6.94e-06	PAR
ENSBTAG00000000755-TCONS_00055163	0.6161	0.0435505	MFP			ENSBTAG00000032531-TCONS_00015613	0.950838	7.06e-06	PAR
ENSBTAG00000000755-TCONS_00048011	0.759972	0.00664151	MFP			ENSBTAG00000020755-TCONS_00031157	0.950821	7.07e-06	PAR
ENSBTAG00000000755-TCONS_00018134	0.629171	0.0380827	MFP			ENSBTAG00000050644-TCONS_00031157	0.950823	7.07e-06	PAR
ENSBTAG00000000755-TCONS_00059666	0.743194	0.00876652	MFP			ENSBTAG00000050217-TCONS_00048468	0.950809	7.08e-06	PAR
ENSBTAG00000000755-TCONS_00055827	0.72969	0.0108064	MFP			ENSBTAG00000007071-TCONS_00063960	-0.950747	7.12e-06	PAR
ENSBTAG00000000755-TCONS_00058982	0.617734	0.042839	MFP			ENSBTAG00000015210-TCONS_00052407	0.95064	7.19e-06	PAR
ENSBTAG00000000755-TCONS_00090247	0.796705	0.00333073	MFP			ENSBTAG00000015844-TCONS_00049096	0.950626	7.2e-06	PAR
ENSBTAG00000000755-TCONS_00043124	0.929863	3.39e-05	MFP			ENSBTAG00000010841-TCONS_00069819	0.950534	7.26e-06	PAR
ENSBTAG00000000755-TCONS_00022314	0.915496	7.67e-05	MFP			ENSBTAG00000003781-TCONS_00066918	0.950508	7.27e-06	PAR
ENSBTAG00000000755-TCONS_00055019	0.746336	0.00833538	MFP			ENSBTAG00000006592-TCONS_00066918	0.950505	7.28e-06	PAR
ENSBTAG00000000885-TCONS_00070674	-0.683726	0.0203492	MFP			ENSBTAG00000007890-TCONS_00015613	0.950505	7.28e-06	PAR
ENSBTAG00000000885-TCONS_00053917	-0.629423	0.0379821	MFP			ENSBTAG00000008240-TCONS_00072890	0.950489	7.29e-06	PAR
ENSBTAG00000000885-TCONS_00044448	-0.62989	0.0377963	MFP			ENSBTAG00000018419-TCONS_00031157	0.950473	7.3e-06	PAR
ENSBTAG00000000885-TCONS_00076819	-0.716868	0.0130429	MFP			ENSBTAG00000018948-TCONS_00015613	0.950323	7.39e-06	PAR
ENSBTAG00000000885-TCONS_00016005	-0.754738	0.00725859	MFP			ENSBTAG00000019303-TCONS_00066918	0.950103	7.54e-06	PAR
ENSBTAG00000000885-TCONS_00065325	-0.602622	0.0497342	MFP			ENSBTAG00000000603-TCONS_00048468	0.950012	7.6e-06	PAR
ENSBTAG00000000885-TCONS_00063033	0.76066	0.00656339	MFP			ENSBTAG00000004405-TCONS_00052407	0.949979	7.62e-06	PAR
ENSBTAG00000000885-TCONS_00004732	0.752486	0.00753658	MFP			ENSBTAG00000004767-TCONS_00091815	0.94992	7.66e-06	PAR
ENSBTAG00000000885-TCONS_00093901	0.68202	0.0207903	MFP			ENSBTAG00000017381-TCONS_00031157	0.949902	7.68e-06	PAR
ENSBTAG00000000885-TCONS_00089245	0.722961	0.0119421	MFP			ENSBTAG00000022890-TCONS_00015613	0.949844	7.72e-06	PAR
ENSBTAG00000000885-TCONS_00006416	0.78142	0.0045072	MFP			ENSBTAG00000013347-TCONS_00031157	0.949669	7.84e-06	PAR
ENSBTAG00000000885-TCONS_00073647	0.703025	0.0158135	MFP			ENSBTAG00000000820-TCONS_00048468	0.949589	7.89e-06	PAR
ENSBTAG00000000885-TCONS_00049846	0.833963	0.00141829	MFP			ENSBTAG00000021764-TCONS_00031157	0.949517	7.94e-06	PAR
ENSBTAG00000000885-TCONS_00072886	0.84522	0.00105196	MFP			ENSBTAG00000027409-TCONS_00006591	0.949524	7.94e-06	PAR
ENSBTAG00000000885-TCONS_00065023	0.606866	0.047726	MFP			ENSBTAG00000006937-TCONS_00006591	0.949486	7.96e-06	PAR
ENSBTAG00000000885-TCONS_00046037	0.744271	0.00861694	MFP			ENSBTAG00000045835-TCONS_00048468	0.949336	8.07e-06	PAR
ENSBTAG00000000885-TCONS_00072890	0.659214	0.0273586	MFP			ENSBTAG00000000845-TCONS_00062902	0.949323	8.08e-06	PAR
ENSBTAG00000000885-TCONS_00021306	0.697387	0.0170545	MFP			ENSBTAG00000004836-TCONS_00016752	-0.949292	8.1e-06	PAR
ENSBTAG00000000885-TCONS_00030564	0.698614	0.0167787	MFP			ENSBTAG00000013774-TCONS_00031157	0.949274	8.11e-06	PAR
ENSBTAG00000000885-TCONS_00058982	0.604138	0.0490103	MFP			ENSBTAG00000017162-TCONS_00063960	-0.949246	8.13e-06	PAR
ENSBTAG00000000885-TCONS_00046976	0.630998	0.0373585	MFP			ENSBTAG00000003220-TCONS_00066918	0.949057	8.27e-06	PAR
ENSBTAG00000000885-TCONS_00090247	0.629555	0.0379295	MFP			ENSBTAG00000026896-TCONS_00006591	0.948835	8.43e-06	PAR
ENSBTAG00000000885-TCONS_00074477	0.647356	0.0312965	MFP			ENSBTAG00000032862-TCONS_00052407	0.948712	8.52e-06	PAR
ENSBTAG00000000885-TCONS_00072889	0.710742	0.0142216	MFP			ENSBTAG00000040393-TCONS_00046037	0.948687	8.54e-06	PAR
ENSBTAG00000000885-TCONS_00093900	0.830412	0.00155156	MFP			ENSBTAG00000007850-TCONS_00015613	0.948665	8.55e-06	PAR
ENSBTAG00000000885-TCONS_00097040	0.731838	0.0104609	MFP			ENSBTAG00000049408-TCONS_00015613	0.948637	8.57e-06	PAR
ENSBTAG00000000885-TCONS_00055019	0.650714	0.0301435	MFP			ENSBTAG00000054450-TCONS_00066624	-0.948611	8.59e-06	PAR
ENSBTAG00000000885-TCONS_00073072	0.707695	0.0148356	MFP			ENSBTAG00000047626-TCONS_00031157	0.948589	8.61e-06	PAR
ENSBTAG00000001000-TCONS_00021041	0.804227	0.00284388	MFP			ENSBTAG00000000188-TCONS_00088952	0.94851	8.67e-06	PAR
ENSBTAG00000001000-TCONS_00070674	0.714165	0.013554	MFP			ENSBTAG00000019203-TCONS_00031157	0.948501	8.67e-06	PAR
ENSBTAG00000001000-TCONS_00018480	0.623246	0.0404983	MFP			ENSBTAG00000022032-TCONS_00033912	0.948483	8.69e-06	PAR
ENSBTAG00000001000-TCONS_00061869	0.744737	0.00855285	MFP			ENSBTAG00000051030-TCONS_00091815	0.948435	8.72e-06	PAR
ENSBTAG00000001000-TCONS_00055976	0.697632	0.0169993	MFP			ENSBTAG00000019694-TCONS_00031157	0.948355	8.78e-06	PAR
ENSBTAG00000001000-TCONS_00051822	0.689934	0.0188003	MFP			ENSBTAG00000006977-TCONS_00015613	0.948235	8.87e-06	PAR
ENSBTAG00000001000-TCONS_00076819	0.613736	0.0445944	MFP			ENSBTAG00000018765-TCONS_00066624	-0.948236	8.87e-06	PAR
ENSBTAG00000001000-TCONS_00044606	-0.628596	0.0383125	MFP			ENSBTAG00000018160-TCONS_00018261	-0.948166	8.93e-06	PAR
ENSBTAG00000001000-TCONS_00004732	-0.796834	0.00332194	MFP			ENSBTAG00000010182-TCONS_00069819	0.94809	8.98e-06	PAR
ENSBTAG00000001000-TCONS_00093901	-0.684424	0.0201707	MFP			ENSBTAG00000046176-TCONS_00031157	0.948026	9.03e-06	PAR
ENSBTAG00000001000-TCONS_00003133	-0.724233	0.0117211	MFP			ENSBTAG00000003165-TCONS_00063960	-0.948021	9.04e-06	PAR
ENSBTAG00000001000-TCONS_00093904	-0.716116	0.0131837	MFP			ENSBTAG00000034586-TCONS_00018261	0.947964	9.08e-06	PAR
ENSBTAG00000001000-TCONS_00018258	-0.618391	0.0425552	MFP			ENSBTAG00000012931-TCONS_00015613	0.947819	9.19e-06	PAR
ENSBTAG00000001000-TCONS_00042392	-0.725338	0.0115316	MFP			ENSBTAG00000002075-TCONS_00063960	-0.947806	9.2e-06	PAR
ENSBTAG00000001000-TCONS_00049846	-0.655922	0.0284147	MFP			ENSBTAG00000018566-TCONS_00015613	0.947775	9.23e-06	PAR
ENSBTAG00000001000-TCONS_00072886	-0.671503	0.0236607	MFP			ENSBTAG00000016413-TCONS_00066918	0.94776	9.24e-06	PAR
ENSBTAG00000001000-TCONS_00065023	-0.709517	0.0144662	MFP			ENSBTAG00000001219-TCONS_00091815	0.947565	9.39e-06	PAR
ENSBTAG00000001000-TCONS_00048011	-0.715337	0.0133306	MFP			ENSBTAG00000008714-TCONS_00048468	0.947559	9.4e-06	PAR
ENSBTAG00000001000-TCONS_00018134	-0.792682	0.00361516	MFP			ENSBTAG00000006037-TCONS_00006591	0.947476	9.46e-06	PAR
ENSBTAG00000001000-TCONS_00090096	-0.668688	0.0244746	MFP			ENSBTAG00000010138-TCONS_00048468	0.947321	9.59e-06	PAR
ENSBTAG00000001000-TCONS_00054796	-0.747415	0.00819094	MFP			ENSBTAG00000052368-TCONS_00018261	0.947315	9.59e-06	PAR
ENSBTAG00000001000-TCONS_00055827	-0.773744	0.00520192	MFP			ENSBTAG00000030180-TCONS_00089245	0.947304	9.6e-06	PAR
ENSBTAG00000001000-TCONS_00018261	-0.63282	0.0366458	MFP			ENSBTAG00000020755-TCONS_00015613	0.947236	9.66e-06	PAR
ENSBTAG00000001000-TCONS_00019177	-0.791901	0.00367242	MFP			ENSBTAG00000006790-TCONS_00015613	0.947163	9.72e-06	PAR
ENSBTAG00000001000-TCONS_00030564	-0.757617	0.0069142	MFP			ENSBTAG00000032591-TCONS_00062963	0.947089	9.78e-06	PAR
ENSBTAG00000001000-TCONS_00058982	-0.731025	0.0105907	MFP			ENSBTAG00000011010-TCONS_00066624	-0.947062	9.8e-06	PAR
ENSBTAG00000001000-TCONS_00046976	-0.917329	6.97e-05	MFP			ENSBTAG00000018481-TCONS_00046037	0.947046	9.81e-06	PAR
ENSBTAG00000001000-TCONS_00090247	-0.715884	0.0132274	MFP			ENSBTAG00000003836-TCONS_00066624	-0.946989	9.86e-06	PAR
ENSBTAG00000001000-TCONS_00042063	-0.729294	0.0108709	MFP			ENSBTAG00000003946-TCONS_00049096	0.946898	9.93e-06	PAR
ENSBTAG00000001000-TCONS_00072889	-0.692185	0.0182604	MFP			ENSBTAG00000021151-TCONS_00066624	-0.946683	1.01e-05	PAR
ENSBTAG00000001000-TCONS_00093900	-0.609538	0.0464907	MFP			ENSBTAG00000000377-TCONS_00031157	0.946586	1.02e-05	PAR
ENSBTAG00000001000-TCONS_00049867	-0.616413	0.0434139	MFP			ENSBTAG00000004836-TCONS_00018261	-0.946611	1.02e-05	PAR
ENSBTAG00000001000-TCONS_00033025	-0.656359	0.028273	MFP			ENSBTAG00000001359-TCONS_00066624	-0.946492	1.03e-05	PAR
ENSBTAG00000001000-TCONS_00022314	-0.650021	0.0303788	MFP			ENSBTAG00000018119-TCONS_00091815	0.946403	1.03e-05	PAR
ENSBTAG00000001000-TCONS_00055019	-0.617171	0.0430832	MFP			ENSBTAG00000013534-TCONS_00031157	0.946293	1.04e-05	PAR
ENSBTAG00000001000-TCONS_00063292	-0.637941	0.0346935	MFP			ENSBTAG00000019406-TCONS_00091815	0.946347	1.04e-05	PAR
ENSBTAG00000001000-TCONS_00092842	-0.735479	0.00989382	MFP			ENSBTAG00000003682-TCONS_00052407	0.946142	1.06e-05	PAR
ENSBTAG00000001000-TCONS_00021175	-0.644424	0.0323281	MFP			ENSBTAG00000005748-TCONS_00031157	0.94605	1.07e-05	PAR
ENSBTAG00000001060-TCONS_00021041	-0.606531	0.0478823	MFP			ENSBTAG00000013764-TCONS_00089245	0.945949	1.07e-05	PAR
ENSBTAG00000001060-TCONS_00070674	-0.665454	0.0254335	MFP			ENSBTAG00000051372-TCONS_00060547	0.945959	1.07e-05	PAR
ENSBTAG00000001060-TCONS_00018480	-0.61912	0.0422421	MFP			ENSBTAG00000005404-TCONS_00091815	0.94592	1.08e-05	PAR
ENSBTAG00000001060-TCONS_00061869	-0.64953	0.0305466	MFP			ENSBTAG00000005776-TCONS_00063960	-0.945889	1.08e-05	PAR
ENSBTAG00000001060-TCONS_00062242	0.604372	0.048899	MFP			ENSBTAG00000026242-TCONS_00015613	0.945876	1.08e-05	PAR
ENSBTAG00000001060-TCONS_00004732	0.696314	0.0172984	MFP			ENSBTAG00000050387-TCONS_00031157	0.945832	1.08e-05	PAR
ENSBTAG00000001060-TCONS_00093901	0.675186	0.0226254	MFP			ENSBTAG00000051461-TCONS_00015613	0.945762	1.09e-05	PAR
ENSBTAG00000001060-TCONS_00018258	0.776897	0.00490769	MFP			ENSBTAG00000051539-TCONS_00010718	0.945791	1.09e-05	PAR
ENSBTAG00000001060-TCONS_00079255	0.625527	0.039556	MFP			ENSBTAG00000010361-TCONS_00048468	0.945645	1.1e-05	PAR
ENSBTAG00000001060-TCONS_00042392	0.652068	0.0296869	MFP			ENSBTAG00000004094-TCONS_00015613	0.94539	1.12e-05	PAR
ENSBTAG00000001060-TCONS_00042966	0.636129	0.0353758	MFP			ENSBTAG00000013578-TCONS_00061869	0.945168	1.14e-05	PAR
ENSBTAG00000001060-TCONS_00074514	0.67854	0.0217109	MFP			ENSBTAG00000047786-TCONS_00031157	0.945235	1.14e-05	PAR
ENSBTAG00000001060-TCONS_00048011	0.651232	0.0299682	MFP			ENSBTAG00000020704-TCONS_00049096	0.945085	1.15e-05	PAR
ENSBTAG00000001060-TCONS_00018134	0.681189	0.0210076	MFP			ENSBTAG00000003721-TCONS_00066918	0.944988	1.16e-05	PAR
ENSBTAG00000001060-TCONS_00059666	0.667678	0.0247712	MFP			ENSBTAG00000008807-TCONS_00031157	0.945	1.16e-05	PAR
ENSBTAG00000001060-TCONS_00055827	0.8435	0.00110271	MFP			ENSBTAG00000013147-TCONS_00049096	0.945035	1.16e-05	PAR
ENSBTAG00000001060-TCONS_00019177	0.66323	0.0261083	MFP			ENSBTAG00000015132-TCONS_00089245	0.945024	1.16e-05	PAR
ENSBTAG00000001060-TCONS_00030564	0.683233	0.0204759	MFP			ENSBTAG00000021916-TCONS_00015613	0.944956	1.16e-05	PAR
ENSBTAG00000001060-TCONS_00058982	0.661634	0.0266004	MFP			ENSBTAG00000000634-TCONS_00069819	0.944939	1.17e-05	PAR
ENSBTAG00000001060-TCONS_00046976	0.622056	0.0409959	MFP			ENSBTAG00000046583-TCONS_00031157	0.944922	1.17e-05	PAR
ENSBTAG00000001060-TCONS_00090247	0.74668	0.0082891	MFP			ENSBTAG00000012053-TCONS_00039007	0.944783	1.18e-05	PAR
ENSBTAG00000001060-TCONS_00043124	0.708097	0.0147536	MFP			ENSBTAG00000007821-TCONS_00016752	-0.944735	1.19e-05	PAR
ENSBTAG00000001060-TCONS_00042063	0.70231	0.0159671	MFP			ENSBTAG00000004849-TCONS_00063960	-0.944589	1.2e-05	PAR
ENSBTAG00000001060-TCONS_00033025	0.765573	0.00602475	MFP			ENSBTAG00000015926-TCONS_00031157	0.944529	1.2e-05	PAR
ENSBTAG00000001060-TCONS_00022314	0.788056	0.00396406	MFP			ENSBTAG00000018419-TCONS_00048468	0.944586	1.2e-05	PAR
ENSBTAG00000001060-TCONS_00055019	0.753331	0.00743136	MFP			ENSBTAG00000021995-TCONS_00062963	0.944446	1.21e-05	PAR
ENSBTAG00000001060-TCONS_00092842	0.61341	0.0447399	MFP			ENSBTAG00000017188-TCONS_00015613	0.944385	1.22e-05	PAR
ENSBTAG00000001060-TCONS_00073072	0.674245	0.022887	MFP			ENSBTAG00000048906-TCONS_00018261	0.944359	1.22e-05	PAR
ENSBTAG00000001075-TCONS_00076819	-0.667432	0.0248438	MFP			ENSBTAG00000020696-TCONS_00091815	0.944167	1.24e-05	PAR
ENSBTAG00000001075-TCONS_00065325	-0.615607	0.0437669	MFP			ENSBTAG00000007129-TCONS_00031157	0.94408	1.25e-05	PAR
ENSBTAG00000001075-TCONS_00063033	0.778433	0.00476884	MFP			ENSBTAG00000050763-TCONS_00066624	-0.943931	1.26e-05	PAR
ENSBTAG00000001075-TCONS_00044617	0.604921	0.0486392	MFP			ENSBTAG00000029857-TCONS_00049096	0.943862	1.27e-05	PAR
ENSBTAG00000001075-TCONS_00013677	0.687611	0.0193697	MFP			ENSBTAG00000018833-TCONS_00015613	0.943774	1.28e-05	PAR
ENSBTAG00000001075-TCONS_00065023	0.7282	0.0110509	MFP			ENSBTAG00000052510-TCONS_00015613	0.943767	1.28e-05	PAR
ENSBTAG00000001075-TCONS_00090096	0.667954	0.0246899	MFP			ENSBTAG00000000658-TCONS_00089245	0.943681	1.29e-05	PAR
ENSBTAG00000001075-TCONS_00003698	0.68768	0.0193525	MFP			ENSBTAG00000001401-TCONS_00063960	-0.94365	1.29e-05	PAR
ENSBTAG00000001075-TCONS_00030564	0.687693	0.0193494	MFP			ENSBTAG00000006828-TCONS_00089245	0.943693	1.29e-05	PAR
ENSBTAG00000001075-TCONS_00046976	0.76405	0.00618816	MFP			ENSBTAG00000020983-TCONS_00015613	0.943643	1.29e-05	PAR
ENSBTAG00000001075-TCONS_00074477	0.661904	0.0265165	MFP			ENSBTAG00000012178-TCONS_00066918	0.943612	1.3e-05	PAR
ENSBTAG00000001075-TCONS_00042063	0.881608	0.000332712	MFP			ENSBTAG00000013176-TCONS_00069819	0.943516	1.3e-05	PAR
ENSBTAG00000001075-TCONS_00033025	0.638609	0.0344444	MFP			ENSBTAG00000030180-TCONS_00031157	0.943522	1.3e-05	PAR
ENSBTAG00000001075-TCONS_00097040	0.725516	0.0115012	MFP			ENSBTAG00000001058-TCONS_00060547	0.943379	1.32e-05	PAR
ENSBTAG00000001094-TCONS_00018480	0.794148	0.00350956	MFP			ENSBTAG00000002827-TCONS_00063960	-0.943333	1.32e-05	PAR
ENSBTAG00000001094-TCONS_00037362	0.644825	0.0321855	MFP			ENSBTAG00000050644-TCONS_00018261	0.943357	1.32e-05	PAR
ENSBTAG00000001094-TCONS_00053917	0.760235	0.00661156	MFP			ENSBTAG00000038180-TCONS_00066624	-0.94328	1.33e-05	PAR
ENSBTAG00000001094-TCONS_00066886	0.736282	0.00977191	MFP			ENSBTAG00000048410-TCONS_00049096	0.943276	1.33e-05	PAR
ENSBTAG00000001094-TCONS_00087742	0.846423	0.00101753	MFP			ENSBTAG00000050449-TCONS_00088952	0.94332	1.33e-05	PAR
ENSBTAG00000001094-TCONS_00062242	-0.703739	0.0156611	MFP			ENSBTAG00000003207-TCONS_00089245	0.943199	1.34e-05	PAR
ENSBTAG00000001094-TCONS_00013677	-0.704189	0.0155655	MFP			ENSBTAG00000020598-TCONS_00062657	0.943102	1.35e-05	PAR
ENSBTAG00000001094-TCONS_00044606	-0.693149	0.0180324	MFP			ENSBTAG00000054135-TCONS_00089245	0.943077	1.35e-05	PAR
ENSBTAG00000001094-TCONS_00093901	-0.909953	0.000101292	MFP			ENSBTAG00000011473-TCONS_00031157	0.942972	1.36e-05	PAR
ENSBTAG00000001094-TCONS_00074514	-0.69378	0.0178842	MFP			ENSBTAG00000017719-TCONS_00015613	0.942993	1.36e-05	PAR
ENSBTAG00000001094-TCONS_00001580	-0.617164	0.0430865	MFP			ENSBTAG00000013774-TCONS_00048468	0.942881	1.37e-05	PAR
ENSBTAG00000001094-TCONS_00058982	-0.625379	0.0396167	MFP			ENSBTAG00000040331-TCONS_00088670	0.942849	1.37e-05	PAR
ENSBTAG00000001094-TCONS_00033025	-0.63692	0.0350768	MFP			ENSBTAG00000016413-TCONS_00089245	0.942803	1.38e-05	PAR
ENSBTAG00000001094-TCONS_00055019	-0.60253	0.0497782	MFP			ENSBTAG00000050362-TCONS_00089245	0.942822	1.38e-05	PAR
ENSBTAG00000001247-TCONS_00021041	0.678752	0.0216539	MFP			ENSBTAG00000050481-TCONS_00031157	0.942787	1.38e-05	PAR
ENSBTAG00000001247-TCONS_00076819	0.664791	0.0256334	MFP			ENSBTAG00000055223-TCONS_00012484	0.942764	1.38e-05	PAR
ENSBTAG00000001247-TCONS_00016005	0.81889	0.00204913	MFP			ENSBTAG00000000658-TCONS_00031157	0.942686	1.39e-05	PAR
ENSBTAG00000001247-TCONS_00070390	-0.696354	0.0172894	MFP			ENSBTAG00000020520-TCONS_00066918	0.942702	1.39e-05	PAR
ENSBTAG00000001392-TCONS_00021041	-0.612625	0.0450911	MFP			ENSBTAG00000019369-TCONS_00018261	0.942604	1.4e-05	PAR
ENSBTAG00000001392-TCONS_00037362	-0.643587	0.032627	MFP			ENSBTAG00000014054-TCONS_00088952	0.942521	1.41e-05	PAR
ENSBTAG00000001392-TCONS_00003133	0.822077	0.00190103	MFP			ENSBTAG00000005741-TCONS_00060547	0.94247	1.42e-05	PAR
ENSBTAG00000001392-TCONS_00065023	0.757836	0.00688846	MFP			ENSBTAG00000038048-TCONS_00052407	0.942392	1.42e-05	PAR
ENSBTAG00000001392-TCONS_00019177	0.640656	0.0336887	MFP			ENSBTAG00000045901-TCONS_00063960	-0.942428	1.42e-05	PAR
ENSBTAG00000001392-TCONS_00046976	0.845486	0.00104427	MFP			ENSBTAG00000003297-TCONS_00088670	0.942373	1.43e-05	PAR
ENSBTAG00000001392-TCONS_00042063	0.728519	0.0109982	MFP			ENSBTAG00000017834-TCONS_00015613	0.942335	1.43e-05	PAR
ENSBTAG00000001392-TCONS_00072889	0.651069	0.0300233	MFP			ENSBTAG00000001273-TCONS_00052407	0.942223	1.44e-05	PAR
ENSBTAG00000001392-TCONS_00092842	0.626352	0.0392192	MFP			ENSBTAG00000005431-TCONS_00066918	0.942262	1.44e-05	PAR
ENSBTAG00000001392-TCONS_00021175	0.62409	0.0401477	MFP			ENSBTAG00000019694-TCONS_00015613	0.942246	1.44e-05	PAR
ENSBTAG00000001417-TCONS_00010575	0.815762	0.00220263	MFP			ENSBTAG00000050953-TCONS_00063960	-0.942262	1.44e-05	PAR
ENSBTAG00000001417-TCONS_00053917	0.665871	0.0253083	MFP			ENSBTAG00000005244-TCONS_00066918	0.942116	1.45e-05	PAR
ENSBTAG00000001417-TCONS_00044448	0.616618	0.0433243	MFP			ENSBTAG00000011924-TCONS_00052407	0.942192	1.45e-05	PAR
ENSBTAG00000001417-TCONS_00087742	0.739478	0.0092971	MFP			ENSBTAG00000004547-TCONS_00088670	0.942003	1.47e-05	PAR
ENSBTAG00000001417-TCONS_00065325	0.776228	0.00496904	MFP			ENSBTAG00000045059-TCONS_00046037	0.941945	1.47e-05	PAR
ENSBTAG00000001417-TCONS_00063033	-0.61196	0.04539	MFP			ENSBTAG00000000603-TCONS_00015613	0.941846	1.48e-05	PAR
ENSBTAG00000001417-TCONS_00044617	-0.696077	0.0173527	MFP			ENSBTAG00000006606-TCONS_00063960	-0.941855	1.48e-05	PAR
ENSBTAG00000001417-TCONS_00093901	-0.811349	0.00243363	MFP			ENSBTAG00000018160-TCONS_00016752	-0.941781	1.49e-05	PAR
ENSBTAG00000001417-TCONS_00089245	-0.778395	0.00477221	MFP			ENSBTAG00000015784-TCONS_00043293	0.941695	1.5e-05	PAR
ENSBTAG00000001417-TCONS_00006416	-0.674209	0.0228968	MFP			ENSBTAG00000013534-TCONS_00048468	0.941452	1.53e-05	PAR
ENSBTAG00000001417-TCONS_00073647	-0.763778	0.00621766	MFP			ENSBTAG00000018460-TCONS_00067174	0.941431	1.53e-05	PAR
ENSBTAG00000001417-TCONS_00079255	-0.61486	0.0440962	MFP			ENSBTAG00000015340-TCONS_00062963	0.941368	1.54e-05	PAR
ENSBTAG00000001417-TCONS_00001580	-0.798395	0.00321632	MFP			ENSBTAG00000009812-TCONS_00070174	0.941224	1.56e-05	PAR
ENSBTAG00000001417-TCONS_00065023	-0.625389	0.0396127	MFP			ENSBTAG00000020954-TCONS_00066918	0.941177	1.56e-05	PAR
ENSBTAG00000001417-TCONS_00072890	-0.604557	0.0488114	MFP			ENSBTAG00000021057-TCONS_00063960	-0.941203	1.56e-05	PAR
ENSBTAG00000001417-TCONS_00021306	-0.672109	0.0234881	MFP			ENSBTAG00000026896-TCONS_00018261	0.941101	1.57e-05	PAR
ENSBTAG00000001417-TCONS_00055827	-0.606095	0.0480863	MFP			ENSBTAG00000013183-TCONS_00069819	0.940976	1.58e-05	PAR
ENSBTAG00000001417-TCONS_00018261	-0.669095	0.0243556	MFP			ENSBTAG00000004881-TCONS_00063960	-0.940918	1.59e-05	PAR
ENSBTAG00000001417-TCONS_00030564	-0.623164	0.0405326	MFP			ENSBTAG00000011001-TCONS_00089245	0.940936	1.59e-05	PAR
ENSBTAG00000001417-TCONS_00074477	-0.785538	0.00416414	MFP			ENSBTAG00000046263-TCONS_00062963	0.940954	1.59e-05	PAR
ENSBTAG00000001417-TCONS_00072889	-0.611304	0.0456864	MFP			ENSBTAG00000050362-TCONS_00031157	0.940899	1.59e-05	PAR
ENSBTAG00000001417-TCONS_00093900	-0.717295	0.0129635	MFP			ENSBTAG00000021378-TCONS_00072890	0.940838	1.6e-05	PAR
ENSBTAG00000001417-TCONS_00033025	-0.611244	0.0457135	MFP			ENSBTAG00000007850-TCONS_00048468	0.940702	1.62e-05	PAR
ENSBTAG00000001417-TCONS_00097040	-0.686703	0.0195955	MFP			ENSBTAG00000000071-TCONS_00062963	0.940579	1.63e-05	PAR
ENSBTAG00000001417-TCONS_00055019	-0.605948	0.0481555	MFP			ENSBTAG00000006686-TCONS_00031157	0.940562	1.63e-05	PAR
ENSBTAG00000001675-TCONS_00021041	0.606038	0.048113	MFP			ENSBTAG00000012100-TCONS_00049096	0.940634	1.63e-05	PAR
ENSBTAG00000001675-TCONS_00070674	0.711681	0.0140362	MFP			ENSBTAG00000011910-TCONS_00052407	0.940553	1.64e-05	PAR
ENSBTAG00000001675-TCONS_00010575	0.723739	0.0118067	MFP			ENSBTAG00000025220-TCONS_00016752	-0.940543	1.64e-05	PAR
ENSBTAG00000001675-TCONS_00053917	0.736263	0.00977472	MFP			ENSBTAG00000043545-TCONS_00061478	0.94051	1.64e-05	PAR
ENSBTAG00000001675-TCONS_00044448	0.723316	0.0118802	MFP			ENSBTAG00000001010-TCONS_00063960	-0.940456	1.65e-05	PAR
ENSBTAG00000001675-TCONS_00076819	0.664423	0.0257449	MFP			ENSBTAG00000007890-TCONS_00031157	0.940434	1.65e-05	PAR
ENSBTAG00000001675-TCONS_00016005	0.72897	0.0109241	MFP			ENSBTAG00000009341-TCONS_00089245	0.940432	1.65e-05	PAR
ENSBTAG00000001675-TCONS_00066886	0.710566	0.0142567	MFP			ENSBTAG00000007821-TCONS_00018261	-0.940324	1.66e-05	PAR
ENSBTAG00000001675-TCONS_00087742	0.692426	0.0182031	MFP			ENSBTAG00000015840-TCONS_00031157	0.940383	1.66e-05	PAR
ENSBTAG00000001675-TCONS_00023208	-0.648482	0.0309064	MFP			ENSBTAG00000005546-TCONS_00048468	0.940283	1.67e-05	PAR
ENSBTAG00000001675-TCONS_00044617	-0.671194	0.0237493	MFP			ENSBTAG00000006037-TCONS_00031157	0.940288	1.67e-05	PAR
ENSBTAG00000001675-TCONS_00044606	-0.673477	0.0231017	MFP			ENSBTAG00000015155-TCONS_00063960	-0.940236	1.67e-05	PAR
ENSBTAG00000001675-TCONS_00093901	-0.772516	0.00531991	MFP			ENSBTAG00000017901-TCONS_00062963	0.940273	1.67e-05	PAR
ENSBTAG00000001675-TCONS_00073647	-0.646574	0.0315693	MFP			ENSBTAG00000017834-TCONS_00031157	0.939929	1.71e-05	PAR
ENSBTAG00000001675-TCONS_00079255	-0.661473	0.0266504	MFP			ENSBTAG00000014448-TCONS_00091815	0.939907	1.72e-05	PAR
ENSBTAG00000001675-TCONS_00087806	-0.660294	0.0270184	MFP			ENSBTAG00000054008-TCONS_00052407	0.939757	1.73e-05	PAR
ENSBTAG00000001675-TCONS_00042966	-0.643778	0.0325586	MFP			ENSBTAG00000010858-TCONS_00069819	0.939739	1.74e-05	PAR
ENSBTAG00000001675-TCONS_00049846	-0.748856	0.00800099	MFP			ENSBTAG00000018777-TCONS_00031157	0.939468	1.77e-05	PAR
ENSBTAG00000001675-TCONS_00001580	-0.780853	0.00455601	MFP			ENSBTAG00000031548-TCONS_00048468	0.939473	1.77e-05	PAR
ENSBTAG00000001675-TCONS_00065023	-0.677499	0.0219921	MFP			ENSBTAG00000000658-TCONS_00066918	0.939383	1.78e-05	PAR
ENSBTAG00000001675-TCONS_00072890	-0.634555	0.0359761	MFP			ENSBTAG00000001903-TCONS_00052407	0.939306	1.79e-05	PAR
ENSBTAG00000001675-TCONS_00021306	-0.718957	0.0126577	MFP			ENSBTAG00000019120-TCONS_00063960	-0.939082	1.82e-05	PAR
ENSBTAG00000001675-TCONS_00066918	-0.650899	0.0300806	MFP			ENSBTAG00000037735-TCONS_00015642	0.938985	1.83e-05	PAR
ENSBTAG00000001675-TCONS_00055827	-0.732835	0.0103034	MFP			ENSBTAG00000052025-TCONS_00018261	-0.938992	1.83e-05	PAR
ENSBTAG00000001675-TCONS_00018261	-0.680768	0.0211181	MFP			ENSBTAG00000006937-TCONS_00066918	0.938942	1.84e-05	PAR
ENSBTAG00000001675-TCONS_00058982	-0.668677	0.0244778	MFP			ENSBTAG00000002361-TCONS_00031157	0.938795	1.86e-05	PAR
ENSBTAG00000001675-TCONS_00074477	-0.678664	0.0216777	MFP			ENSBTAG00000019473-TCONS_00018261	-0.938708	1.87e-05	PAR
ENSBTAG00000001675-TCONS_00043124	-0.661893	0.0265201	MFP			ENSBTAG00000007109-TCONS_00031157	0.938599	1.89e-05	PAR
ENSBTAG00000001675-TCONS_00072889	-0.633561	0.0363586	MFP			ENSBTAG00000009047-TCONS_00012484	0.938576	1.89e-05	PAR
ENSBTAG00000001675-TCONS_00093900	-0.789304	0.0038676	MFP			ENSBTAG00000039803-TCONS_00031157	0.938551	1.89e-05	PAR
ENSBTAG00000001675-TCONS_00033025	-0.660821	0.0268535	MFP			ENSBTAG00000004337-TCONS_00048468	0.938436	1.91e-05	PAR
ENSBTAG00000001675-TCONS_00097040	-0.6257	0.0394851	MFP			ENSBTAG00000017524-TCONS_00031157	0.938429	1.91e-05	PAR
ENSBTAG00000001675-TCONS_00055019	-0.652963	0.0293881	MFP			ENSBTAG00000003074-TCONS_00066624	-0.93837	1.92e-05	PAR
ENSBTAG00000001675-TCONS_00027412	-0.633246	0.0364803	MFP			ENSBTAG00000002691-TCONS_00066624	-0.938165	1.95e-05	PAR
ENSBTAG00000001675-TCONS_00073072	-0.611823	0.0454519	MFP			ENSBTAG00000008419-TCONS_00015613	0.938101	1.95e-05	PAR
ENSBTAG00000001675-TCONS_00021175	-0.649349	0.0306084	MFP			ENSBTAG00000008956-TCONS_00091815	0.93815	1.95e-05	PAR
ENSBTAG00000001753-TCONS_00015613	-0.719297	0.0125957	MFP			ENSBTAG00000017032-TCONS_00062963	0.938131	1.95e-05	PAR
ENSBTAG00000001753-TCONS_00037362	-0.638587	0.0344528	MFP			ENSBTAG00000047274-TCONS_00063960	-0.93817	1.95e-05	PAR
ENSBTAG00000001753-TCONS_00062242	0.649239	0.0306462	MFP			ENSBTAG00000053319-TCONS_00006591	0.938112	1.95e-05	PAR
ENSBTAG00000001753-TCONS_00093901	0.608674	0.0468874	MFP			ENSBTAG00000007439-TCONS_00016752	-0.938079	1.96e-05	PAR
ENSBTAG00000001753-TCONS_00093904	0.653914	0.0290726	MFP			ENSBTAG00000019859-TCONS_00031157	0.938025	1.97e-05	PAR
ENSBTAG00000001753-TCONS_00001580	0.603544	0.0492929	MFP			ENSBTAG00000003769-TCONS_00088952	0.937943	1.98e-05	PAR
ENSBTAG00000001753-TCONS_00003698	0.640224	0.0338473	MFP			ENSBTAG00000017333-TCONS_00031157	0.937939	1.98e-05	PAR
ENSBTAG00000001753-TCONS_00054796	0.650201	0.0303175	MFP			ENSBTAG00000011003-TCONS_00062657	0.937852	1.99e-05	PAR
ENSBTAG00000001753-TCONS_00055827	0.908819	0.000106979	MFP			ENSBTAG00000019369-TCONS_00066918	0.937871	1.99e-05	PAR
ENSBTAG00000001753-TCONS_00042063	0.712673	0.0138422	MFP			ENSBTAG00000004094-TCONS_00006416	0.937732	2.01e-05	PAR
ENSBTAG00000001753-TCONS_00049867	0.707014	0.0149754	MFP			ENSBTAG00000039340-TCONS_00031157	0.937707	2.01e-05	PAR
ENSBTAG00000001753-TCONS_00033025	0.879959	0.00035321	MFP			ENSBTAG00000040034-TCONS_00012484	0.93769	2.01e-05	PAR
ENSBTAG00000001753-TCONS_00022314	0.668528	0.0245214	MFP			ENSBTAG00000007979-TCONS_00063960	-0.937612	2.02e-05	PAR
ENSBTAG00000001777-TCONS_00021041	-0.839887	0.00121528	MFP			ENSBTAG00000046014-TCONS_00066918	0.937641	2.02e-05	PAR
ENSBTAG00000001777-TCONS_00018480	-0.634171	0.0361235	MFP			ENSBTAG00000010361-TCONS_00089245	0.937541	2.03e-05	PAR
ENSBTAG00000001777-TCONS_00015613	-0.658906	0.0274563	MFP			ENSBTAG00000011245-TCONS_00062657	0.937586	2.03e-05	PAR
ENSBTAG00000001777-TCONS_00029087	-0.656225	0.0283163	MFP			ENSBTAG00000051230-TCONS_00018261	0.93747	2.04e-05	PAR
ENSBTAG00000001777-TCONS_00037362	-0.727191	0.0112187	MFP			ENSBTAG00000018566-TCONS_00031157	0.937409	2.05e-05	PAR
ENSBTAG00000001777-TCONS_00053570	0.681484	0.0209301	MFP			ENSBTAG00000018920-TCONS_00031157	0.937412	2.05e-05	PAR
ENSBTAG00000001777-TCONS_00044606	0.638625	0.0344386	MFP			ENSBTAG00000014874-TCONS_00052407	0.937326	2.06e-05	PAR
ENSBTAG00000001777-TCONS_00003133	0.839231	0.00123661	MFP			ENSBTAG00000019158-TCONS_00063960	-0.937324	2.07e-05	PAR
ENSBTAG00000001777-TCONS_00093904	0.717745	0.0128801	MFP			ENSBTAG00000000791-TCONS_00039007	0.937133	2.09e-05	PAR
ENSBTAG00000001777-TCONS_00018258	0.655027	0.0287066	MFP			ENSBTAG00000030182-TCONS_00060547	0.937056	2.1e-05	PAR
ENSBTAG00000001777-TCONS_00087806	0.656969	0.0280759	MFP			ENSBTAG00000019504-TCONS_00031157	0.937045	2.11e-05	PAR
ENSBTAG00000001777-TCONS_00042392	0.786149	0.00411486	MFP			ENSBTAG00000001206-TCONS_00081642	0.936926	2.12e-05	PAR
ENSBTAG00000001777-TCONS_00074514	0.731077	0.0105825	MFP			ENSBTAG00000006973-TCONS_00031157	0.936972	2.12e-05	PAR
ENSBTAG00000001777-TCONS_00043293	0.659153	0.0273779	MFP			ENSBTAG00000033803-TCONS_00072889	-0.936916	2.12e-05	PAR
ENSBTAG00000001777-TCONS_00055163	0.70904	0.0145623	MFP			ENSBTAG00000052496-TCONS_00049096	0.936862	2.13e-05	PAR
ENSBTAG00000001777-TCONS_00065023	0.681752	0.02086	MFP			ENSBTAG00000015707-TCONS_00091815	0.936824	2.14e-05	PAR
ENSBTAG00000001777-TCONS_00048011	0.873443	0.000443693	MFP			ENSBTAG00000023600-TCONS_00072890	0.936812	2.14e-05	PAR
ENSBTAG00000001777-TCONS_00059666	0.638047	0.034654	MFP			ENSBTAG00000005231-TCONS_00052407	0.936736	2.15e-05	PAR
ENSBTAG00000001777-TCONS_00054796	0.737849	0.00953692	MFP			ENSBTAG00000003217-TCONS_00048468	0.936668	2.16e-05	PAR
ENSBTAG00000001777-TCONS_00066918	0.73167	0.0104877	MFP			ENSBTAG00000019881-TCONS_00015642	0.936676	2.16e-05	PAR
ENSBTAG00000001777-TCONS_00055827	0.815877	0.00219684	MFP			ENSBTAG00000054090-TCONS_00040193	0.936657	2.16e-05	PAR
ENSBTAG00000001777-TCONS_00018261	0.644134	0.0324314	MFP			ENSBTAG00000017473-TCONS_00088670	0.936648	2.17e-05	PAR
ENSBTAG00000001777-TCONS_00019177	0.895514	0.000193603	MFP			ENSBTAG00000009997-TCONS_00058353	0.936576	2.18e-05	PAR
ENSBTAG00000001777-TCONS_00046976	0.758708	0.00678691	MFP			ENSBTAG00000022039-TCONS_00066624	-0.936568	2.18e-05	PAR
ENSBTAG00000001777-TCONS_00090247	0.634132	0.0361386	MFP			ENSBTAG00000053305-TCONS_00049096	0.936544	2.18e-05	PAR
ENSBTAG00000001777-TCONS_00049867	0.883675	0.000308311	MFP			ENSBTAG00000017524-TCONS_00089245	0.936392	2.2e-05	PAR
ENSBTAG00000001777-TCONS_00022314	0.800712	0.00306428	MFP			ENSBTAG00000007651-TCONS_00069819	0.936335	2.21e-05	PAR
ENSBTAG00000001777-TCONS_00092842	0.819499	0.00202016	MFP			ENSBTAG00000000061-TCONS_00018261	-0.936246	2.23e-05	PAR
ENSBTAG00000001777-TCONS_00027412	0.752092	0.00758598	MFP			ENSBTAG00000018566-TCONS_00048468	0.936148	2.24e-05	PAR
ENSBTAG00000001777-TCONS_00021175	0.810611	0.00247398	MFP			ENSBTAG00000007217-TCONS_00058353	0.936066	2.25e-05	PAR
ENSBTAG00000001794-TCONS_00021041	-0.849696	0.000928122	MFP			ENSBTAG00000007890-TCONS_00048468	0.936096	2.25e-05	PAR
ENSBTAG00000001794-TCONS_00070674	-0.612167	0.0452969	MFP			ENSBTAG00000053132-TCONS_00092145	0.93602	2.26e-05	PAR
ENSBTAG00000001794-TCONS_00018480	-0.650542	0.0302017	MFP			ENSBTAG00000004337-TCONS_00015613	0.935937	2.27e-05	PAR
ENSBTAG00000001794-TCONS_00010575	-0.669493	0.0242399	MFP			ENSBTAG00000020520-TCONS_00015613	0.935958	2.27e-05	PAR
ENSBTAG00000001794-TCONS_00015613	-0.646171	0.0317106	MFP			ENSBTAG00000005085-TCONS_00031157	0.935873	2.28e-05	PAR
ENSBTAG00000001794-TCONS_00029087	-0.681222	0.0209988	MFP			ENSBTAG00000011504-TCONS_00062657	0.935916	2.28e-05	PAR
ENSBTAG00000001794-TCONS_00037362	-0.678638	0.0216846	MFP			ENSBTAG00000015739-TCONS_00029087	0.935898	2.28e-05	PAR
ENSBTAG00000001794-TCONS_00062242	0.630692	0.0374791	MFP			ENSBTAG00000003272-TCONS_00041466	0.935708	2.31e-05	PAR
ENSBTAG00000001794-TCONS_00053570	0.786678	0.00407262	MFP			ENSBTAG00000020636-TCONS_00063960	-0.935718	2.31e-05	PAR
ENSBTAG00000001794-TCONS_00044606	0.804782	0.00281014	MFP			ENSBTAG00000026242-TCONS_00031157	0.935657	2.32e-05	PAR
ENSBTAG00000001794-TCONS_00093901	0.619369	0.0421353	MFP			ENSBTAG00000052458-TCONS_00062963	0.935653	2.32e-05	PAR
ENSBTAG00000001794-TCONS_00003133	0.778122	0.00479674	MFP			ENSBTAG00000010954-TCONS_00089245	0.935578	2.33e-05	PAR
ENSBTAG00000001794-TCONS_00093904	0.74253	0.00885964	MFP			ENSBTAG00000009842-TCONS_00063960	-0.935451	2.35e-05	PAR
ENSBTAG00000001794-TCONS_00018258	0.803417	0.00289361	MFP			ENSBTAG00000011424-TCONS_00031157	0.935435	2.35e-05	PAR
ENSBTAG00000001794-TCONS_00087806	0.753356	0.00742826	MFP			ENSBTAG00000037844-TCONS_00049096	0.935459	2.35e-05	PAR
ENSBTAG00000001794-TCONS_00042392	0.805341	0.00277654	MFP			ENSBTAG00000049788-TCONS_00031157	0.935288	2.38e-05	PAR
ENSBTAG00000001794-TCONS_00074514	0.811787	0.00240994	MFP			ENSBTAG00000024773-TCONS_00015613	0.935238	2.39e-05	PAR
ENSBTAG00000001794-TCONS_00043293	0.697511	0.0170264	MFP			ENSBTAG00000032617-TCONS_00066918	0.935192	2.39e-05	PAR
ENSBTAG00000001794-TCONS_00055163	0.782207	0.0044401	MFP			ENSBTAG00000014581-TCONS_00048468	0.935169	2.4e-05	PAR
ENSBTAG00000001794-TCONS_00065023	0.700839	0.0162866	MFP			ENSBTAG00000020264-TCONS_00052407	0.935131	2.4e-05	PAR
ENSBTAG00000001794-TCONS_00048011	0.869286	0.000509952	MFP			ENSBTAG00000025140-TCONS_00031157	0.935135	2.4e-05	PAR
ENSBTAG00000001794-TCONS_00018134	0.673227	0.0231723	MFP			ENSBTAG00000002985-TCONS_00089245	0.935038	2.42e-05	PAR
ENSBTAG00000001794-TCONS_00059666	0.752147	0.00757905	MFP			ENSBTAG00000005215-TCONS_00088670	0.935009	2.42e-05	PAR
ENSBTAG00000001794-TCONS_00054796	0.776369	0.004956	MFP			ENSBTAG00000012623-TCONS_00031157	0.935034	2.42e-05	PAR
ENSBTAG00000001794-TCONS_00066918	0.83364	0.00143005	MFP			ENSBTAG00000020809-TCONS_00015613	0.935025	2.42e-05	PAR
ENSBTAG00000001794-TCONS_00055827	0.868396	0.000525062	MFP			ENSBTAG00000021941-TCONS_00018261	-0.934974	2.43e-05	PAR
ENSBTAG00000001794-TCONS_00018261	0.790864	0.00374946	MFP			ENSBTAG00000031476-TCONS_00018261	0.934975	2.43e-05	PAR
ENSBTAG00000001794-TCONS_00019177	0.875628	0.000411605	MFP			ENSBTAG00000017381-TCONS_00015613	0.934806	2.46e-05	PAR
ENSBTAG00000001794-TCONS_00058982	0.735307	0.00992017	MFP			ENSBTAG00000018948-TCONS_00031157	0.934789	2.46e-05	PAR
ENSBTAG00000001794-TCONS_00046976	0.723912	0.0117766	MFP			ENSBTAG00000019044-TCONS_00066918	0.934781	2.46e-05	PAR
ENSBTAG00000001794-TCONS_00090247	0.757977	0.00687199	MFP			ENSBTAG00000019954-TCONS_00066624	-0.934789	2.46e-05	PAR
ENSBTAG00000001794-TCONS_00043124	0.736132	0.00979453	MFP			ENSBTAG00000001099-TCONS_00063960	-0.934715	2.47e-05	PAR
ENSBTAG00000001794-TCONS_00049867	0.859618	0.000692881	MFP			ENSBTAG00000004613-TCONS_00031157	0.934736	2.47e-05	PAR
ENSBTAG00000001794-TCONS_00033025	0.604641	0.0487714	MFP			ENSBTAG00000046583-TCONS_00018261	0.934727	2.47e-05	PAR
ENSBTAG00000001794-TCONS_00022314	0.87556	0.000412577	MFP			ENSBTAG00000031351-TCONS_00069819	0.934652	2.48e-05	PAR
ENSBTAG00000001794-TCONS_00055019	0.724056	0.0117516	MFP			ENSBTAG00000011545-TCONS_00052407	0.934524	2.5e-05	PAR
ENSBTAG00000001794-TCONS_00063292	0.63368	0.0363127	MFP			ENSBTAG00000019426-TCONS_00018261	-0.934573	2.5e-05	PAR
ENSBTAG00000001794-TCONS_00092842	0.834182	0.00141035	MFP			ENSBTAG00000001198-TCONS_00018261	-0.934491	2.51e-05	PAR
ENSBTAG00000001794-TCONS_00027412	0.805565	0.00276313	MFP			ENSBTAG00000001301-TCONS_00031157	0.934462	2.51e-05	PAR
ENSBTAG00000001794-TCONS_00073072	0.632591	0.0367349	MFP			ENSBTAG00000004337-TCONS_00031157	0.934345	2.53e-05	PAR
ENSBTAG00000001794-TCONS_00021175	0.803119	0.00291203	MFP			ENSBTAG00000016619-TCONS_00073072	-0.934294	2.54e-05	PAR
ENSBTAG00000001829-TCONS_00021041	0.81901	0.00204338	MFP			ENSBTAG00000019277-TCONS_00018261	-0.934323	2.54e-05	PAR
ENSBTAG00000001829-TCONS_00070674	0.74027	0.00918211	MFP			ENSBTAG00000001301-TCONS_00006591	0.934197	2.56e-05	PAR
ENSBTAG00000001829-TCONS_00029087	0.839218	0.00123707	MFP			ENSBTAG00000008394-TCONS_00046037	0.934172	2.56e-05	PAR
ENSBTAG00000001829-TCONS_00028604	0.612085	0.0453336	MFP			ENSBTAG00000049215-TCONS_00049096	0.934163	2.56e-05	PAR
ENSBTAG00000001829-TCONS_00055976	0.746565	0.00830456	MFP			ENSBTAG00000051043-TCONS_00031157	0.934154	2.57e-05	PAR
ENSBTAG00000001829-TCONS_00051822	0.636862	0.0350986	MFP			ENSBTAG00000048916-TCONS_00070174	0.934094	2.58e-05	PAR
ENSBTAG00000001829-TCONS_00016005	0.708997	0.014571	MFP			ENSBTAG00000003327-TCONS_00066624	-0.934019	2.59e-05	PAR
ENSBTAG00000001829-TCONS_00023208	-0.637582	0.0348282	MFP			ENSBTAG00000046583-TCONS_00015613	0.934037	2.59e-05	PAR
ENSBTAG00000001829-TCONS_00053570	-0.625553	0.0395456	MFP			ENSBTAG00000001273-TCONS_00088670	0.933966	2.6e-05	PAR
ENSBTAG00000001829-TCONS_00044606	-0.656653	0.0281776	MFP			ENSBTAG00000012558-TCONS_00066624	-0.933949	2.6e-05	PAR
ENSBTAG00000001829-TCONS_00004732	-0.627682	0.03868	MFP			ENSBTAG00000018424-TCONS_00049096	0.933953	2.6e-05	PAR
ENSBTAG00000001829-TCONS_00003133	-0.829506	0.001587	MFP			ENSBTAG00000017834-TCONS_00048468	0.933919	2.61e-05	PAR
ENSBTAG00000001829-TCONS_00087806	-0.627687	0.0386779	MFP			ENSBTAG00000021313-TCONS_00018261	0.933864	2.62e-05	PAR
ENSBTAG00000001829-TCONS_00042392	-0.765068	0.0060786	MFP			ENSBTAG00000050362-TCONS_00015613	0.933763	2.63e-05	PAR
ENSBTAG00000001829-TCONS_00049846	-0.844177	0.00108253	MFP			ENSBTAG00000019044-TCONS_00031157	0.933716	2.64e-05	PAR
ENSBTAG00000001829-TCONS_00043293	-0.672634	0.0233395	MFP			ENSBTAG00000003721-TCONS_00069819	0.933648	2.65e-05	PAR
ENSBTAG00000001829-TCONS_00072886	-0.761746	0.0064414	MFP			ENSBTAG00000016026-TCONS_00049096	0.933684	2.65e-05	PAR
ENSBTAG00000001829-TCONS_00055163	-0.628882	0.0381981	MFP			ENSBTAG00000021484-TCONS_00066624	-0.933664	2.65e-05	PAR
ENSBTAG00000001829-TCONS_00065023	-0.734559	0.010035	MFP			ENSBTAG00000001728-TCONS_00049096	0.933639	2.66e-05	PAR
ENSBTAG00000001829-TCONS_00018134	-0.639783	0.0340098	MFP			ENSBTAG00000019008-TCONS_00072889	-0.933602	2.66e-05	PAR
ENSBTAG00000001829-TCONS_00059666	-0.621225	0.0413459	MFP			ENSBTAG00000002865-TCONS_00058353	0.933522	2.68e-05	PAR
ENSBTAG00000001829-TCONS_00046037	-0.762509	0.00635669	MFP			ENSBTAG00000018965-TCONS_00031157	0.933518	2.68e-05	PAR
ENSBTAG00000001829-TCONS_00021306	-0.677649	0.0219512	MFP			ENSBTAG00000008323-TCONS_00070174	0.933427	2.69e-05	PAR
ENSBTAG00000001829-TCONS_00054796	-0.730458	0.010682	MFP			ENSBTAG00000010927-TCONS_00031157	0.933292	2.72e-05	PAR
ENSBTAG00000001829-TCONS_00066918	-0.757151	0.00696914	MFP			ENSBTAG00000012275-TCONS_00006591	0.933261	2.72e-05	PAR
ENSBTAG00000001829-TCONS_00018261	-0.775024	0.00508095	MFP			ENSBTAG00000025441-TCONS_00066918	0.933234	2.73e-05	PAR
ENSBTAG00000001829-TCONS_00019177	-0.83068	0.00154119	MFP			ENSBTAG00000012265-TCONS_00015613	0.933173	2.74e-05	PAR
ENSBTAG00000001829-TCONS_00058982	-0.730036	0.0107503	MFP			ENSBTAG00000015235-TCONS_00091815	0.933089	2.75e-05	PAR
ENSBTAG00000001829-TCONS_00046976	-0.802563	0.00294669	MFP			ENSBTAG00000002089-TCONS_00033912	0.933045	2.76e-05	PAR
ENSBTAG00000001829-TCONS_00090247	-0.755372	0.00718163	MFP			ENSBTAG00000002416-TCONS_00062657	0.933069	2.76e-05	PAR
ENSBTAG00000001829-TCONS_00072889	-0.732398	0.0103722	MFP			ENSBTAG00000010195-TCONS_00031157	0.933081	2.76e-05	PAR
ENSBTAG00000001829-TCONS_00093900	-0.732361	0.0103781	MFP			ENSBTAG00000032617-TCONS_00031157	0.933078	2.76e-05	PAR
ENSBTAG00000001829-TCONS_00049867	-0.612297	0.0452386	MFP			ENSBTAG00000050297-TCONS_00012484	0.932985	2.77e-05	PAR
ENSBTAG00000001829-TCONS_00055019	-0.617178	0.0430805	MFP			ENSBTAG00000011628-TCONS_00066624	-0.932951	2.78e-05	PAR
ENSBTAG00000001829-TCONS_00063292	-0.777996	0.00480808	MFP			ENSBTAG00000016704-TCONS_00063960	-0.93289	2.79e-05	PAR
ENSBTAG00000001829-TCONS_00092842	-0.807575	0.00264512	MFP			ENSBTAG00000016864-TCONS_00088670	0.932874	2.79e-05	PAR
ENSBTAG00000001829-TCONS_00027412	-0.80584	0.00274679	MFP			ENSBTAG00000017816-TCONS_00048468	0.932877	2.79e-05	PAR
ENSBTAG00000001829-TCONS_00073072	-0.670145	0.0240509	MFP			ENSBTAG00000025029-TCONS_00091815	0.932787	2.81e-05	PAR
ENSBTAG00000001829-TCONS_00021175	-0.69137	0.0184544	MFP			ENSBTAG00000046014-TCONS_00031157	0.9328	2.81e-05	PAR
ENSBTAG00000001842-TCONS_00021041	-0.816425	0.00216941	MFP			ENSBTAG00000001058-TCONS_00031157	0.932652	2.83e-05	PAR
ENSBTAG00000001842-TCONS_00029087	-0.691561	0.0184089	MFP			ENSBTAG00000022020-TCONS_00066918	0.932622	2.84e-05	PAR
ENSBTAG00000001842-TCONS_00037362	-0.640806	0.0336339	MFP			ENSBTAG00000048639-TCONS_00066624	0.9326	2.84e-05	PAR
ENSBTAG00000001842-TCONS_00053570	0.665029	0.0255616	MFP			ENSBTAG00000008101-TCONS_00066624	-0.932469	2.87e-05	PAR
ENSBTAG00000001842-TCONS_00044606	0.660228	0.027039	MFP			ENSBTAG00000017812-TCONS_00018261	0.932483	2.87e-05	PAR
ENSBTAG00000001842-TCONS_00003133	0.790909	0.00374612	MFP			ENSBTAG00000048751-TCONS_00036160	0.932483	2.87e-05	PAR
ENSBTAG00000001842-TCONS_00093904	0.749903	0.00786497	MFP			ENSBTAG00000053463-TCONS_00016752	-0.932445	2.87e-05	PAR
ENSBTAG00000001842-TCONS_00018258	0.729477	0.0108411	MFP			ENSBTAG00000019612-TCONS_00015642	0.932423	2.88e-05	PAR
ENSBTAG00000001842-TCONS_00087806	0.825711	0.00174213	MFP			ENSBTAG00000046140-TCONS_00066624	0.932384	2.88e-05	PAR
ENSBTAG00000001842-TCONS_00042392	0.838276	0.0012682	MFP			ENSBTAG00000054008-TCONS_00088952	0.932422	2.88e-05	PAR
ENSBTAG00000001842-TCONS_00074514	0.751032	0.00772017	MFP			ENSBTAG00000055183-TCONS_00006591	0.932388	2.88e-05	PAR
ENSBTAG00000001842-TCONS_00043293	0.788571	0.00392405	MFP			ENSBTAG00000006977-TCONS_00048468	0.932318	2.9e-05	PAR
ENSBTAG00000001842-TCONS_00055163	0.745624	0.00843169	MFP			ENSBTAG00000016109-TCONS_00018261	0.93229	2.9e-05	PAR
ENSBTAG00000001842-TCONS_00065023	0.628547	0.0383319	MFP			ENSBTAG00000021576-TCONS_00089245	0.932267	2.91e-05	PAR
ENSBTAG00000001842-TCONS_00048011	0.782302	0.00443207	MFP			ENSBTAG00000006977-TCONS_00031157	0.932157	2.93e-05	PAR
ENSBTAG00000001842-TCONS_00018134	0.602374	0.0498529	MFP			ENSBTAG00000012558-TCONS_00091815	0.932151	2.93e-05	PAR
ENSBTAG00000001842-TCONS_00059666	0.717137	0.0129928	MFP			ENSBTAG00000023541-TCONS_00066918	0.932135	2.93e-05	PAR
ENSBTAG00000001842-TCONS_00054796	0.745106	0.00850228	MFP			ENSBTAG00000012526-TCONS_00088670	0.932087	2.94e-05	PAR
ENSBTAG00000001842-TCONS_00066918	0.876746	0.000395873	MFP			ENSBTAG00000053933-TCONS_00088952	0.932098	2.94e-05	PAR
ENSBTAG00000001842-TCONS_00055827	0.801199	0.003033	MFP			ENSBTAG00000050644-TCONS_00006591	0.932059	2.95e-05	PAR
ENSBTAG00000001842-TCONS_00018261	0.761124	0.00651102	MFP			ENSBTAG00000007228-TCONS_00072890	0.932011	2.96e-05	PAR
ENSBTAG00000001842-TCONS_00019177	0.945685	1.1e-05	MFP			ENSBTAG00000013801-TCONS_00091815	0.932009	2.96e-05	PAR
ENSBTAG00000001842-TCONS_00058982	0.71082	0.0142061	MFP			ENSBTAG00000004613-TCONS_00015613	0.931948	2.97e-05	PAR
ENSBTAG00000001842-TCONS_00046976	0.686383	0.0196755	MFP			ENSBTAG00000008419-TCONS_00006591	0.931932	2.97e-05	PAR
ENSBTAG00000001842-TCONS_00090247	0.658428	0.0276082	MFP			ENSBTAG00000010858-TCONS_00066918	0.931935	2.97e-05	PAR
ENSBTAG00000001842-TCONS_00049867	0.932165	2.93e-05	MFP			ENSBTAG00000012351-TCONS_00063960	-0.931923	2.97e-05	PAR
ENSBTAG00000001842-TCONS_00022314	0.83663	0.00132398	MFP			ENSBTAG00000014016-TCONS_00052407	0.931948	2.97e-05	PAR
ENSBTAG00000001842-TCONS_00055019	0.661181	0.0267412	MFP			ENSBTAG00000012302-TCONS_00060547	0.931895	2.98e-05	PAR
ENSBTAG00000001842-TCONS_00063292	0.612813	0.0450067	MFP			ENSBTAG00000019044-TCONS_00006591	0.931854	2.99e-05	PAR
ENSBTAG00000001842-TCONS_00092842	0.8728	0.000453495	MFP			ENSBTAG00000037951-TCONS_00091815	0.931817	2.99e-05	PAR
ENSBTAG00000001842-TCONS_00027412	0.833193	0.0014464	MFP			ENSBTAG00000050733-TCONS_00063960	-0.931837	2.99e-05	PAR
ENSBTAG00000001842-TCONS_00073072	0.650864	0.0300927	MFP			ENSBTAG00000052996-TCONS_00015613	0.931817	2.99e-05	PAR
ENSBTAG00000001842-TCONS_00021175	0.853566	0.000830184	MFP			ENSBTAG00000000124-TCONS_00031157	0.931682	3.02e-05	PAR
ENSBTAG00000001881-TCONS_00021041	0.726205	0.0113844	MFP			ENSBTAG00000034091-TCONS_00031157	0.931584	3.04e-05	PAR
ENSBTAG00000001881-TCONS_00076819	0.64443	0.0323259	MFP			ENSBTAG00000003349-TCONS_00063960	-0.931508	3.05e-05	PAR
ENSBTAG00000001881-TCONS_00016005	0.72331	0.0118813	MFP			ENSBTAG00000011558-TCONS_00089245	0.931511	3.05e-05	PAR
ENSBTAG00000001881-TCONS_00070390	-0.705783	0.0152305	MFP			ENSBTAG00000021097-TCONS_00072890	0.931517	3.05e-05	PAR
ENSBTAG00000001881-TCONS_00048011	-0.64767	0.0311874	MFP			ENSBTAG00000022005-TCONS_00088670	0.931494	3.06e-05	PAR
ENSBTAG00000001961-TCONS_00021041	0.80044	0.00308186	MFP			ENSBTAG00000030518-TCONS_00006591	0.931449	3.06e-05	PAR
ENSBTAG00000001961-TCONS_00070674	0.740666	0.00912504	MFP			ENSBTAG00000012637-TCONS_00062963	0.931368	3.08e-05	PAR
ENSBTAG00000001961-TCONS_00010575	0.756386	0.00705995	MFP			ENSBTAG00000038878-TCONS_00069819	0.931388	3.08e-05	PAR
ENSBTAG00000001961-TCONS_00015613	0.660988	0.0268011	MFP			ENSBTAG00000020426-TCONS_00078584	-0.93133	3.09e-05	PAR
ENSBTAG00000001961-TCONS_00029087	0.658355	0.0276316	MFP			ENSBTAG00000005523-TCONS_00062657	0.931284	3.1e-05	PAR
ENSBTAG00000001961-TCONS_00037362	0.610848	0.045893	MFP			ENSBTAG00000055234-TCONS_00015613	0.931285	3.1e-05	PAR
ENSBTAG00000001961-TCONS_00016005	0.718837	0.0126795	MFP			ENSBTAG00000031351-TCONS_00041466	0.931193	3.11e-05	PAR
ENSBTAG00000001961-TCONS_00053570	-0.613553	0.0446762	MFP			ENSBTAG00000002080-TCONS_00049096	0.931186	3.12e-05	PAR
ENSBTAG00000001961-TCONS_00004732	-0.665938	0.0252883	MFP			ENSBTAG00000030690-TCONS_00006591	0.931153	3.12e-05	PAR
ENSBTAG00000001961-TCONS_00093901	-0.623191	0.0405211	MFP			ENSBTAG00000023541-TCONS_00072890	0.931131	3.13e-05	PAR
ENSBTAG00000001961-TCONS_00003133	-0.743162	0.00877093	MFP			ENSBTAG00000011010-TCONS_00091815	0.931067	3.14e-05	PAR
ENSBTAG00000001961-TCONS_00006416	-0.618916	0.0423293	MFP			ENSBTAG00000012757-TCONS_00062902	0.931033	3.15e-05	PAR
ENSBTAG00000001961-TCONS_00018258	-0.625021	0.0397636	MFP			ENSBTAG00000030646-TCONS_00018261	-0.930959	3.16e-05	PAR
ENSBTAG00000001961-TCONS_00042392	-0.692855	0.0181015	MFP			ENSBTAG00000008394-TCONS_00033912	0.930929	3.17e-05	PAR
ENSBTAG00000001961-TCONS_00042966	-0.610443	0.0460774	MFP			ENSBTAG00000055234-TCONS_00048468	0.930891	3.18e-05	PAR
ENSBTAG00000001961-TCONS_00074514	-0.639949	0.0339484	MFP			ENSBTAG00000010195-TCONS_00015613	0.930832	3.19e-05	PAR
ENSBTAG00000001961-TCONS_00049846	-0.741364	0.00902505	MFP			ENSBTAG00000017602-TCONS_00062963	0.930817	3.19e-05	PAR
ENSBTAG00000001961-TCONS_00065023	-0.826295	0.00171753	MFP			ENSBTAG00000002089-TCONS_00081642	0.930768	3.2e-05	PAR
ENSBTAG00000001961-TCONS_00048011	-0.696923	0.0171597	MFP			ENSBTAG00000010182-TCONS_00058353	0.930753	3.2e-05	PAR
ENSBTAG00000001961-TCONS_00018134	-0.624127	0.0401326	MFP			ENSBTAG00000003781-TCONS_00072890	0.930737	3.21e-05	PAR
ENSBTAG00000001961-TCONS_00046037	-0.711448	0.014082	MFP			ENSBTAG00000006086-TCONS_00043293	0.930705	3.21e-05	PAR
ENSBTAG00000001961-TCONS_00066918	-0.69829	0.0168513	MFP			ENSBTAG00000014054-TCONS_00052407	0.9307	3.21e-05	PAR
ENSBTAG00000001961-TCONS_00055827	-0.708452	0.0146814	MFP			ENSBTAG00000022379-TCONS_00061869	0.930662	3.22e-05	PAR
ENSBTAG00000001961-TCONS_00018261	-0.781251	0.00452173	MFP			ENSBTAG00000012931-TCONS_00048468	0.930624	3.23e-05	PAR
ENSBTAG00000001961-TCONS_00019177	-0.804262	0.00284175	MFP			ENSBTAG00000013774-TCONS_00015613	0.930634	3.23e-05	PAR
ENSBTAG00000001961-TCONS_00030564	-0.730868	0.010616	MFP			ENSBTAG00000017816-TCONS_00015613	0.930608	3.23e-05	PAR
ENSBTAG00000001961-TCONS_00058982	-0.608766	0.0468452	MFP			ENSBTAG00000055183-TCONS_00066918	0.9306	3.23e-05	PAR
ENSBTAG00000001961-TCONS_00046976	-0.88177	0.000330756	MFP			ENSBTAG00000005275-TCONS_00015613	0.930561	3.24e-05	PAR
ENSBTAG00000001961-TCONS_00090247	-0.7819	0.00446621	MFP			ENSBTAG00000008772-TCONS_00063960	-0.930544	3.25e-05	PAR
ENSBTAG00000001961-TCONS_00042063	-0.638951	0.0343175	MFP			ENSBTAG00000012150-TCONS_00049096	0.930509	3.25e-05	PAR
ENSBTAG00000001961-TCONS_00072889	-0.737243	0.00962737	MFP			ENSBTAG00000009105-TCONS_00049096	0.930406	3.27e-05	PAR
ENSBTAG00000001961-TCONS_00093900	-0.721868	0.0121345	MFP			ENSBTAG00000013764-TCONS_00015613	0.930435	3.27e-05	PAR
ENSBTAG00000001961-TCONS_00097040	-0.659959	0.0271235	MFP			ENSBTAG00000045822-TCONS_00031157	0.930371	3.28e-05	PAR
ENSBTAG00000001961-TCONS_00022314	-0.609515	0.046501	MFP			ENSBTAG00000053199-TCONS_00094069	0.93036	3.28e-05	PAR
ENSBTAG00000001961-TCONS_00055019	-0.720558	0.012368	MFP			ENSBTAG00000000188-TCONS_00052407	0.930326	3.29e-05	PAR
ENSBTAG00000001961-TCONS_00092842	-0.870115	0.000496185	MFP			ENSBTAG00000002880-TCONS_00015613	0.93033	3.29e-05	PAR
ENSBTAG00000001961-TCONS_00027412	-0.784525	0.00424669	MFP			ENSBTAG00000017044-TCONS_00015613	0.930335	3.29e-05	PAR
ENSBTAG00000001961-TCONS_00073072	-0.71514	0.0133679	MFP			ENSBTAG00000012640-TCONS_00010571	0.930301	3.3e-05	PAR
ENSBTAG00000001961-TCONS_00021175	-0.712767	0.0138238	MFP			ENSBTAG00000012222-TCONS_00031157	0.930197	3.32e-05	PAR
ENSBTAG00000002030-TCONS_00021041	0.793745	0.00353835	MFP			ENSBTAG00000003946-TCONS_00062902	0.930095	3.34e-05	PAR
ENSBTAG00000002030-TCONS_00070674	0.737783	0.00954672	MFP			ENSBTAG00000007352-TCONS_00015613	0.930089	3.34e-05	PAR
ENSBTAG00000002030-TCONS_00061869	0.793589	0.00354954	MFP			ENSBTAG00000048896-TCONS_00031157	0.930018	3.36e-05	PAR
ENSBTAG00000002030-TCONS_00029087	0.643748	0.0325693	MFP			ENSBTAG00000031348-TCONS_00088670	0.929956	3.37e-05	PAR
ENSBTAG00000002030-TCONS_00055976	0.858233	0.00072267	MFP			ENSBTAG00000005523-TCONS_00066624	-0.92989	3.38e-05	PAR
ENSBTAG00000002030-TCONS_00051822	0.788219	0.00395136	MFP			ENSBTAG00000007129-TCONS_00015613	0.9299	3.38e-05	PAR
ENSBTAG00000002030-TCONS_00016005	0.607592	0.0473878	MFP			ENSBTAG00000018965-TCONS_00015613	0.929898	3.38e-05	PAR
ENSBTAG00000002030-TCONS_00044606	-0.637185	0.034977	MFP			ENSBTAG00000033835-TCONS_00049096	0.92989	3.38e-05	PAR
ENSBTAG00000002030-TCONS_00004732	-0.721706	0.0121631	MFP			ENSBTAG00000011001-TCONS_00048468	0.929749	3.41e-05	PAR
ENSBTAG00000002030-TCONS_00003133	-0.683891	0.0203069	MFP			ENSBTAG00000039335-TCONS_00072890	0.929753	3.41e-05	PAR
ENSBTAG00000002030-TCONS_00093904	-0.740748	0.00911329	MFP			ENSBTAG00000014692-TCONS_00069819	0.929618	3.44e-05	PAR
ENSBTAG00000002030-TCONS_00018258	-0.653536	0.0291976	MFP			ENSBTAG00000038215-TCONS_00063960	-0.929465	3.47e-05	PAR
ENSBTAG00000002030-TCONS_00042392	-0.804606	0.0028208	MFP			ENSBTAG00000039803-TCONS_00043293	0.929446	3.48e-05	PAR
ENSBTAG00000002030-TCONS_00049846	-0.717027	0.0130133	MFP			ENSBTAG00000052788-TCONS_00063960	-0.929278	3.51e-05	PAR
ENSBTAG00000002030-TCONS_00043293	-0.681637	0.0208901	MFP			ENSBTAG00000010913-TCONS_00070174	0.92926	3.52e-05	PAR
ENSBTAG00000002030-TCONS_00072886	-0.696278	0.0173068	MFP			ENSBTAG00000033449-TCONS_00006591	0.929241	3.52e-05	PAR
ENSBTAG00000002030-TCONS_00065023	-0.615868	0.0436525	MFP			ENSBTAG00000053905-TCONS_00006591	0.929239	3.52e-05	PAR
ENSBTAG00000002030-TCONS_00048011	-0.640646	0.0336924	MFP			ENSBTAG00000031583-TCONS_00006591	0.929189	3.53e-05	PAR
ENSBTAG00000002030-TCONS_00018134	-0.815925	0.00219443	MFP			ENSBTAG00000049981-TCONS_00006591	0.929204	3.53e-05	PAR
ENSBTAG00000002030-TCONS_00059666	-0.710667	0.0142365	MFP			ENSBTAG00000054604-TCONS_00006591	0.929215	3.53e-05	PAR
ENSBTAG00000002030-TCONS_00046037	-0.63344	0.0364055	MFP			ENSBTAG00000039049-TCONS_00049096	0.929183	3.54e-05	PAR
ENSBTAG00000002030-TCONS_00090096	-0.649529	0.0305469	MFP			ENSBTAG00000001728-TCONS_00062963	0.929122	3.55e-05	PAR
ENSBTAG00000002030-TCONS_00054796	-0.810854	0.00246062	MFP			ENSBTAG00000046763-TCONS_00012484	0.92911	3.55e-05	PAR
ENSBTAG00000002030-TCONS_00066918	-0.680764	0.0211192	MFP			ENSBTAG00000017478-TCONS_00058353	0.929065	3.56e-05	PAR
ENSBTAG00000002030-TCONS_00055827	-0.67493	0.0226963	MFP			ENSBTAG00000012444-TCONS_00091815	0.929036	3.57e-05	PAR
ENSBTAG00000002030-TCONS_00018261	-0.732237	0.0103978	MFP			ENSBTAG00000054400-TCONS_00063960	-0.92897	3.58e-05	PAR
ENSBTAG00000002030-TCONS_00019177	-0.822515	0.00188133	MFP			ENSBTAG00000004582-TCONS_00049096	0.928933	3.59e-05	PAR
ENSBTAG00000002030-TCONS_00030564	-0.652974	0.0293845	MFP			ENSBTAG00000005275-TCONS_00048468	0.92892	3.59e-05	PAR
ENSBTAG00000002030-TCONS_00058982	-0.766153	0.00596342	MFP			ENSBTAG00000021073-TCONS_00091815	0.928908	3.6e-05	PAR
ENSBTAG00000002030-TCONS_00046976	-0.828257	0.00163687	MFP			ENSBTAG00000034091-TCONS_00018261	0.928874	3.6e-05	PAR
ENSBTAG00000002030-TCONS_00090247	-0.710441	0.0142815	MFP			ENSBTAG00000018518-TCONS_00066624	-0.928844	3.61e-05	PAR
ENSBTAG00000002030-TCONS_00072889	-0.629933	0.0377794	MFP			ENSBTAG00000019426-TCONS_00012484	-0.92883	3.61e-05	PAR
ENSBTAG00000002030-TCONS_00093900	-0.630297	0.0376349	MFP			ENSBTAG00000020705-TCONS_00010718	0.92879	3.62e-05	PAR
ENSBTAG00000002030-TCONS_00049867	-0.64353	0.0326474	MFP			ENSBTAG00000002115-TCONS_00073072	-0.928713	3.64e-05	PAR
ENSBTAG00000002030-TCONS_00022314	-0.663947	0.0258895	MFP			ENSBTAG00000003220-TCONS_00015613	0.928714	3.64e-05	PAR
ENSBTAG00000002030-TCONS_00063292	-0.696644	0.0172232	MFP			ENSBTAG00000021995-TCONS_00049096	0.928724	3.64e-05	PAR
ENSBTAG00000002030-TCONS_00092842	-0.776392	0.00495389	MFP			ENSBTAG00000038889-TCONS_00006591	0.92868	3.65e-05	PAR
ENSBTAG00000002030-TCONS_00027412	-0.624753	0.0398738	MFP			ENSBTAG00000047621-TCONS_00049096	0.928683	3.65e-05	PAR
ENSBTAG00000002030-TCONS_00021175	-0.650486	0.0302208	MFP			ENSBTAG00000007651-TCONS_00012484	0.92861	3.66e-05	PAR
ENSBTAG00000002080-TCONS_00021041	0.682606	0.0206381	MFP			ENSBTAG00000001879-TCONS_00058353	0.928584	3.67e-05	PAR
ENSBTAG00000002080-TCONS_00070674	0.680843	0.0210984	MFP			ENSBTAG00000013929-TCONS_00089245	0.928565	3.67e-05	PAR
ENSBTAG00000002080-TCONS_00010575	0.854876	0.000798848	MFP			ENSBTAG00000016121-TCONS_00069819	0.928576	3.67e-05	PAR
ENSBTAG00000002080-TCONS_00015613	0.743598	0.00871025	MFP			ENSBTAG00000016752-TCONS_00031157	0.928556	3.67e-05	PAR
ENSBTAG00000002080-TCONS_00029087	0.612513	0.0451413	MFP			ENSBTAG00000049788-TCONS_00043293	0.928568	3.67e-05	PAR
ENSBTAG00000002080-TCONS_00028604	0.652056	0.029691	MFP			ENSBTAG00000010610-TCONS_00015613	0.928467	3.69e-05	PAR
ENSBTAG00000002080-TCONS_00037362	0.694603	0.0176924	MFP			ENSBTAG00000034586-TCONS_00006591	0.928383	3.71e-05	PAR
ENSBTAG00000002080-TCONS_00044448	0.646634	0.0315481	MFP			ENSBTAG00000005741-TCONS_00031157	0.928335	3.73e-05	PAR
ENSBTAG00000002080-TCONS_00016005	0.60453	0.048824	MFP			ENSBTAG00000012307-TCONS_00062902	0.928304	3.73e-05	PAR
ENSBTAG00000002080-TCONS_00044617	-0.659458	0.0272815	MFP			ENSBTAG00000008336-TCONS_00016752	-0.928235	3.75e-05	PAR
ENSBTAG00000002080-TCONS_00053570	-0.64983	0.0304441	MFP			ENSBTAG00000000236-TCONS_00063960	-0.928199	3.76e-05	PAR
ENSBTAG00000002080-TCONS_00044606	-0.762122	0.00639957	MFP			ENSBTAG00000037844-TCONS_00062902	0.928174	3.76e-05	PAR
ENSBTAG00000002080-TCONS_00093901	-0.646573	0.0315697	MFP			ENSBTAG00000009154-TCONS_00052407	0.928102	3.78e-05	PAR
ENSBTAG00000002080-TCONS_00003133	-0.635909	0.0354593	MFP			ENSBTAG00000050227-TCONS_00063960	0.928047	3.79e-05	PAR
ENSBTAG00000002080-TCONS_00074514	-0.629963	0.0377675	MFP			ENSBTAG00000050620-TCONS_00063960	0.928017	3.8e-05	PAR
ENSBTAG00000002080-TCONS_00049846	-0.631431	0.0371882	MFP			ENSBTAG00000012759-TCONS_00066624	-0.927981	3.81e-05	PAR
ENSBTAG00000002080-TCONS_00055163	-0.624116	0.0401372	MFP			ENSBTAG00000016177-TCONS_00062657	0.927776	3.85e-05	PAR
ENSBTAG00000002080-TCONS_00001580	-0.811787	0.00240995	MFP			ENSBTAG00000024950-TCONS_00058353	0.92781	3.85e-05	PAR
ENSBTAG00000002080-TCONS_00065023	-0.775689	0.00501892	MFP			ENSBTAG00000013764-TCONS_00072890	0.92776	3.86e-05	PAR
ENSBTAG00000002080-TCONS_00048011	-0.663395	0.0260579	MFP			ENSBTAG00000048049-TCONS_00061073	0.927751	3.86e-05	PAR
ENSBTAG00000002080-TCONS_00059666	-0.620103	0.041822	MFP			ENSBTAG00000006078-TCONS_00063960	-0.927731	3.87e-05	PAR
ENSBTAG00000002080-TCONS_00021306	-0.603065	0.0495218	MFP			ENSBTAG00000017709-TCONS_00066624	-0.927712	3.87e-05	PAR
ENSBTAG00000002080-TCONS_00054796	-0.662379	0.0263698	MFP			ENSBTAG00000002980-TCONS_00052407	0.927658	3.88e-05	PAR
ENSBTAG00000002080-TCONS_00066918	-0.639647	0.0340597	MFP			ENSBTAG00000008807-TCONS_00048468	0.927685	3.88e-05	PAR
ENSBTAG00000002080-TCONS_00055827	-0.806033	0.00273534	MFP			ENSBTAG00000012465-TCONS_00031157	0.927673	3.88e-05	PAR
ENSBTAG00000002080-TCONS_00018261	-0.751246	0.0076929	MFP			ENSBTAG00000001068-TCONS_00063960	-0.927638	3.89e-05	PAR
ENSBTAG00000002080-TCONS_00019177	-0.628928	0.0381795	MFP			ENSBTAG00000002947-TCONS_00061073	0.927638	3.89e-05	PAR
ENSBTAG00000002080-TCONS_00046976	-0.608518	0.0469594	MFP			ENSBTAG00000006086-TCONS_00060547	0.927614	3.89e-05	PAR
ENSBTAG00000002080-TCONS_00090247	-0.619421	0.0421128	MFP			ENSBTAG00000016462-TCONS_00066624	-0.927634	3.89e-05	PAR
ENSBTAG00000002080-TCONS_00043124	-0.668748	0.024457	MFP			ENSBTAG00000018948-TCONS_00048468	0.927615	3.89e-05	PAR
ENSBTAG00000002080-TCONS_00049867	-0.654915	0.0287434	MFP			ENSBTAG00000038889-TCONS_00049096	0.92764	3.89e-05	PAR
ENSBTAG00000002080-TCONS_00033025	-0.64774	0.031163	MFP			ENSBTAG00000046022-TCONS_00018261	0.927623	3.89e-05	PAR
ENSBTAG00000002080-TCONS_00097040	-0.622967	0.0406145	MFP			ENSBTAG00000020598-TCONS_00088670	0.927547	3.91e-05	PAR
ENSBTAG00000002080-TCONS_00022314	-0.61541	0.0438537	MFP			ENSBTAG00000047543-TCONS_00009424	0.927531	3.91e-05	PAR
ENSBTAG00000002080-TCONS_00092842	-0.691561	0.0184088	MFP			ENSBTAG00000006282-TCONS_00091815	0.927498	3.92e-05	PAR
ENSBTAG00000002080-TCONS_00027412	-0.721413	0.0122153	MFP			ENSBTAG00000050297-TCONS_00066918	0.927518	3.92e-05	PAR
ENSBTAG00000002080-TCONS_00021175	-0.729641	0.0108144	MFP			ENSBTAG00000002115-TCONS_00012484	-0.927432	3.94e-05	PAR
ENSBTAG00000002092-TCONS_00018480	0.663973	0.0258815	MFP			ENSBTAG00000009997-TCONS_00069819	0.927373	3.95e-05	PAR
ENSBTAG00000002092-TCONS_00010575	0.711339	0.0141035	MFP			ENSBTAG00000054604-TCONS_00072890	0.927391	3.95e-05	PAR
ENSBTAG00000002092-TCONS_00062242	-0.850024	0.000919486	MFP			ENSBTAG00000038600-TCONS_00063960	-0.927333	3.96e-05	PAR
ENSBTAG00000002092-TCONS_00013677	-0.744651	0.00856458	MFP			ENSBTAG00000020257-TCONS_00078584	0.927278	3.97e-05	PAR
ENSBTAG00000002092-TCONS_00044606	-0.680366	0.0212244	MFP			ENSBTAG00000046022-TCONS_00048468	0.927289	3.97e-05	PAR
ENSBTAG00000002092-TCONS_00093901	-0.777147	0.00488483	MFP			ENSBTAG00000020573-TCONS_00049096	0.927247	3.98e-05	PAR
ENSBTAG00000002092-TCONS_00093904	-0.805426	0.00277143	MFP			ENSBTAG00000000658-TCONS_00072890	0.927211	3.99e-05	PAR
ENSBTAG00000002092-TCONS_00087806	-0.633495	0.0363842	MFP			ENSBTAG00000008004-TCONS_00088670	0.927198	3.99e-05	PAR
ENSBTAG00000002092-TCONS_00074514	-0.643873	0.0325247	MFP			ENSBTAG00000052834-TCONS_00015613	0.927214	3.99e-05	PAR
ENSBTAG00000002092-TCONS_00001580	-0.623323	0.0404663	MFP			ENSBTAG00000008240-TCONS_00066918	0.927082	4.02e-05	PAR
ENSBTAG00000002092-TCONS_00065023	-0.641419	0.03341	MFP			ENSBTAG00000048896-TCONS_00015613	0.927098	4.02e-05	PAR
ENSBTAG00000002092-TCONS_00048011	-0.731423	0.0105271	MFP			ENSBTAG00000021874-TCONS_00063960	-0.927001	4.04e-05	PAR
ENSBTAG00000002092-TCONS_00018134	-0.732115	0.010417	MFP			ENSBTAG00000018833-TCONS_00031157	0.926941	4.05e-05	PAR
ENSBTAG00000002092-TCONS_00055827	-0.78673	0.00406852	MFP			ENSBTAG00000020056-TCONS_00091815	0.926946	4.05e-05	PAR
ENSBTAG00000002092-TCONS_00058982	-0.667375	0.0248609	MFP			ENSBTAG00000050443-TCONS_00063960	-0.926899	4.06e-05	PAR
ENSBTAG00000002092-TCONS_00043124	-0.661942	0.026505	MFP			ENSBTAG00000054700-TCONS_00069819	0.926906	4.06e-05	PAR
ENSBTAG00000002092-TCONS_00049867	-0.64487	0.0321696	MFP			ENSBTAG00000003301-TCONS_00063960	-0.926883	4.07e-05	PAR
ENSBTAG00000002092-TCONS_00033025	-0.797165	0.00329934	MFP			ENSBTAG00000013131-TCONS_00089245	0.926825	4.08e-05	PAR
ENSBTAG00000002092-TCONS_00022314	-0.721648	0.0121735	MFP			ENSBTAG00000006606-TCONS_00070174	0.926793	4.09e-05	PAR
ENSBTAG00000002092-TCONS_00055019	-0.604358	0.0489059	MFP			ENSBTAG00000013204-TCONS_00091815	0.926769	4.1e-05	PAR
ENSBTAG00000002092-TCONS_00021175	-0.657417	0.0279318	MFP			ENSBTAG00000011820-TCONS_00062657	0.926732	4.11e-05	PAR
ENSBTAG00000002123-TCONS_00065325	-0.605398	0.0484139	MFP			ENSBTAG00000009341-TCONS_00066918	0.926626	4.13e-05	PAR
ENSBTAG00000002123-TCONS_00063033	0.734866	0.00998769	MFP			ENSBTAG00000013760-TCONS_00031157	0.926611	4.13e-05	PAR
ENSBTAG00000002123-TCONS_00004732	0.724451	0.0116836	MFP			ENSBTAG00000030278-TCONS_00060547	0.926623	4.13e-05	PAR
ENSBTAG00000002123-TCONS_00089245	0.729919	0.0107692	MFP			ENSBTAG00000022379-TCONS_00009424	0.926607	4.14e-05	PAR
ENSBTAG00000002123-TCONS_00006416	0.711832	0.0140066	MFP			ENSBTAG00000045683-TCONS_00055975	0.926593	4.14e-05	PAR
ENSBTAG00000002123-TCONS_00079255	0.704183	0.0155668	MFP			ENSBTAG00000012621-TCONS_00049816	-0.926546	4.15e-05	PAR
ENSBTAG00000002123-TCONS_00030564	0.696678	0.0172154	MFP			ENSBTAG00000018347-TCONS_00015613	0.92642	4.18e-05	PAR
ENSBTAG00000002123-TCONS_00074477	0.651205	0.0299771	MFP			ENSBTAG00000052480-TCONS_00018261	0.926421	4.18e-05	PAR
ENSBTAG00000002138-TCONS_00021041	-0.793953	0.00352345	MFP			ENSBTAG00000017260-TCONS_00081500	0.926389	4.19e-05	PAR
ENSBTAG00000002138-TCONS_00018480	-0.630051	0.0377326	MFP			ENSBTAG00000011324-TCONS_00072889	-0.926297	4.21e-05	PAR
ENSBTAG00000002138-TCONS_00037362	-0.702243	0.0159816	MFP			ENSBTAG00000011766-TCONS_00018261	0.926312	4.21e-05	PAR
ENSBTAG00000002138-TCONS_00003133	0.71367	0.0136492	MFP			ENSBTAG00000014581-TCONS_00031157	0.926315	4.21e-05	PAR
ENSBTAG00000002138-TCONS_00093904	0.787805	0.00398367	MFP			ENSBTAG00000032774-TCONS_00060547	0.926286	4.22e-05	PAR
ENSBTAG00000002138-TCONS_00018258	0.643213	0.032761	MFP			ENSBTAG00000046177-TCONS_00088670	0.92627	4.22e-05	PAR
ENSBTAG00000002138-TCONS_00087806	0.707005	0.0149773	MFP			ENSBTAG00000005448-TCONS_00049096	0.92622	4.23e-05	PAR
ENSBTAG00000002138-TCONS_00042392	0.799986	0.00311132	MFP			ENSBTAG00000007514-TCONS_00015613	0.926241	4.23e-05	PAR
ENSBTAG00000002138-TCONS_00074514	0.685815	0.0198182	MFP			ENSBTAG00000031891-TCONS_00063960	-0.926219	4.23e-05	PAR
ENSBTAG00000002138-TCONS_00043293	0.672958	0.023248	MFP			ENSBTAG00000052924-TCONS_00063960	-0.926238	4.23e-05	PAR
ENSBTAG00000002138-TCONS_00048011	0.816348	0.00217325	MFP			ENSBTAG00000020699-TCONS_00012484	-0.926133	4.25e-05	PAR
ENSBTAG00000002138-TCONS_00059666	0.604285	0.0489401	MFP			ENSBTAG00000020704-TCONS_00018261	0.926124	4.26e-05	PAR
ENSBTAG00000002138-TCONS_00054796	0.62043	0.0416828	MFP			ENSBTAG00000005546-TCONS_00015613	0.926075	4.27e-05	PAR
ENSBTAG00000002138-TCONS_00066918	0.724032	0.0117558	MFP			ENSBTAG00000005810-TCONS_00088952	0.926081	4.27e-05	PAR
ENSBTAG00000002138-TCONS_00055827	0.828615	0.00162244	MFP			ENSBTAG00000018707-TCONS_00031157	0.926061	4.27e-05	PAR
ENSBTAG00000002138-TCONS_00019177	0.907698	0.000112836	MFP			ENSBTAG00000019707-TCONS_00048468	0.926062	4.27e-05	PAR
ENSBTAG00000002138-TCONS_00058982	0.628253	0.0384501	MFP			ENSBTAG00000021097-TCONS_00066918	0.926071	4.27e-05	PAR
ENSBTAG00000002138-TCONS_00046976	0.704556	0.0154879	MFP			ENSBTAG00000040567-TCONS_00049096	0.926067	4.27e-05	PAR
ENSBTAG00000002138-TCONS_00042063	0.608741	0.0468565	MFP			ENSBTAG00000021639-TCONS_00049816	-0.926022	4.28e-05	PAR
ENSBTAG00000002138-TCONS_00049867	0.879767	0.000355651	MFP			ENSBTAG00000047626-TCONS_00048468	0.926045	4.28e-05	PAR
ENSBTAG00000002138-TCONS_00033025	0.612019	0.0453636	MFP			ENSBTAG00000014906-TCONS_00063960	-0.926003	4.29e-05	PAR
ENSBTAG00000002138-TCONS_00022314	0.815076	0.00223745	MFP			ENSBTAG00000013160-TCONS_00049096	0.925945	4.3e-05	PAR
ENSBTAG00000002138-TCONS_00092842	0.755758	0.00713516	MFP			ENSBTAG00000016223-TCONS_00015613	0.925918	4.31e-05	PAR
ENSBTAG00000002138-TCONS_00027412	0.654389	0.0289162	MFP			ENSBTAG00000001401-TCONS_00070174	0.925888	4.32e-05	PAR
ENSBTAG00000002138-TCONS_00021175	0.786056	0.00412233	MFP			ENSBTAG00000008807-TCONS_00015613	0.925895	4.32e-05	PAR
ENSBTAG00000002144-TCONS_00010575	0.713973	0.0135907	MFP			ENSBTAG00000011470-TCONS_00088952	0.925877	4.32e-05	PAR
ENSBTAG00000002144-TCONS_00062242	-0.629614	0.0379062	MFP			ENSBTAG00000016267-TCONS_00015613	0.925877	4.32e-05	PAR
ENSBTAG00000002144-TCONS_00013677	-0.666173	0.0252181	MFP			ENSBTAG00000006722-TCONS_00062963	0.925836	4.33e-05	PAR
ENSBTAG00000002144-TCONS_00093901	-0.679067	0.0215698	MFP			ENSBTAG00000022379-TCONS_00031157	0.925798	4.34e-05	PAR
ENSBTAG00000002144-TCONS_00093904	-0.61359	0.0446596	MFP			ENSBTAG00000051102-TCONS_00031157	0.925771	4.35e-05	PAR
ENSBTAG00000002144-TCONS_00089245	-0.617447	0.0429637	MFP			ENSBTAG00000011473-TCONS_00043293	0.925731	4.36e-05	PAR
ENSBTAG00000002144-TCONS_00018134	-0.716095	0.0131876	MFP			ENSBTAG00000017816-TCONS_00049096	0.925718	4.36e-05	PAR
ENSBTAG00000002144-TCONS_00090096	-0.725012	0.0115873	MFP			ENSBTAG00000053782-TCONS_00049096	0.925533	4.41e-05	PAR
ENSBTAG00000002144-TCONS_00033025	-0.627748	0.0386532	MFP			ENSBTAG00000042519-TCONS_00067174	0.925451	4.43e-05	PAR
ENSBTAG00000002258-TCONS_00070674	-0.628045	0.0385337	MFP			ENSBTAG00000013764-TCONS_00066918	0.925408	4.44e-05	PAR
ENSBTAG00000002258-TCONS_00016005	-0.732412	0.0103701	MFP			ENSBTAG00000017508-TCONS_00009424	0.925429	4.44e-05	PAR
ENSBTAG00000002258-TCONS_00023208	0.679735	0.0213915	MFP			ENSBTAG00000019779-TCONS_00052407	0.925412	4.44e-05	PAR
ENSBTAG00000002258-TCONS_00063033	0.682153	0.0207557	MFP			ENSBTAG00000020048-TCONS_00072889	-0.925408	4.44e-05	PAR
ENSBTAG00000002258-TCONS_00004732	0.741894	0.00894961	MFP			ENSBTAG00000047268-TCONS_00049816	-0.925361	4.45e-05	PAR
ENSBTAG00000002258-TCONS_00093901	0.620272	0.0417501	MFP			ENSBTAG00000008099-TCONS_00033404	0.925334	4.46e-05	PAR
ENSBTAG00000002258-TCONS_00089245	0.813428	0.0023227	MFP			ENSBTAG00000048877-TCONS_00048468	0.92522	4.49e-05	PAR
ENSBTAG00000002258-TCONS_00006416	0.844281	0.00107944	MFP			ENSBTAG00000003220-TCONS_00031157	0.925187	4.5e-05	PAR
ENSBTAG00000002258-TCONS_00073647	0.626646	0.0390995	MFP			ENSBTAG00000005615-TCONS_00066918	0.92511	4.52e-05	PAR
ENSBTAG00000002258-TCONS_00079255	0.819505	0.00201989	MFP			ENSBTAG00000010766-TCONS_00063960	-0.9251	4.52e-05	PAR
ENSBTAG00000002258-TCONS_00049846	0.746489	0.00831481	MFP			ENSBTAG00000052443-TCONS_00031157	0.925086	4.53e-05	PAR
ENSBTAG00000002258-TCONS_00072886	0.63835	0.0345408	MFP			ENSBTAG00000011558-TCONS_00031157	0.924954	4.56e-05	PAR
ENSBTAG00000002258-TCONS_00001580	0.612217	0.0452741	MFP			ENSBTAG00000013160-TCONS_00062902	0.924933	4.57e-05	PAR
ENSBTAG00000002258-TCONS_00046037	0.727214	0.0112147	MFP			ENSBTAG00000050763-TCONS_00063960	-0.924796	4.6e-05	PAR
ENSBTAG00000002258-TCONS_00072890	0.706491	0.0150835	MFP			ENSBTAG00000052965-TCONS_00092145	0.924805	4.6e-05	PAR
ENSBTAG00000002258-TCONS_00021306	0.673776	0.0230179	MFP			ENSBTAG00000009430-TCONS_00072890	0.924768	4.61e-05	PAR
ENSBTAG00000002258-TCONS_00018261	0.679093	0.0215626	MFP			ENSBTAG00000032089-TCONS_00049096	0.924768	4.61e-05	PAR
ENSBTAG00000002258-TCONS_00030564	0.743856	0.00867433	MFP			ENSBTAG00000003217-TCONS_00006591	0.924666	4.64e-05	PAR
ENSBTAG00000002258-TCONS_00090247	0.646246	0.031684	MFP			ENSBTAG00000048972-TCONS_00033912	0.924648	4.64e-05	PAR
ENSBTAG00000002258-TCONS_00093900	0.714202	0.0135468	MFP			ENSBTAG00000020755-TCONS_00048468	0.924578	4.66e-05	PAR
ENSBTAG00000002258-TCONS_00097040	0.62024	0.0417636	MFP			ENSBTAG00000002947-TCONS_00091815	0.924559	4.67e-05	PAR
ENSBTAG00000002258-TCONS_00055019	0.689756	0.0188437	MFP			ENSBTAG00000006790-TCONS_00006591	0.924539	4.67e-05	PAR
ENSBTAG00000002258-TCONS_00073072	0.652449	0.0295596	MFP			ENSBTAG00000017524-TCONS_00015613	0.924441	4.7e-05	PAR
ENSBTAG00000002311-TCONS_00010575	-0.691344	0.0184608	MFP			ENSBTAG00000008313-TCONS_00069819	0.924389	4.71e-05	PAR
ENSBTAG00000002311-TCONS_00015613	-0.708835	0.0146037	MFP			ENSBTAG00000039834-TCONS_00031157	0.924354	4.72e-05	PAR
ENSBTAG00000002311-TCONS_00051822	-0.632778	0.0366619	MFP			ENSBTAG00000052755-TCONS_00049816	-0.924363	4.72e-05	PAR
ENSBTAG00000002311-TCONS_00076819	-0.656818	0.0281243	MFP			ENSBTAG00000025826-TCONS_00091815	0.924281	4.74e-05	PAR
ENSBTAG00000002311-TCONS_00063033	0.742198	0.00890646	MFP			ENSBTAG00000009341-TCONS_00006591	0.924247	4.75e-05	PAR
ENSBTAG00000002311-TCONS_00004732	0.681082	0.0210355	MFP			ENSBTAG00000021811-TCONS_00031157	0.924232	4.76e-05	PAR
ENSBTAG00000002311-TCONS_00093901	0.646931	0.0314445	MFP			ENSBTAG00000050985-TCONS_00069819	0.924219	4.76e-05	PAR
ENSBTAG00000002311-TCONS_00089245	0.704706	0.0154563	MFP			ENSBTAG00000052996-TCONS_00048468	0.924226	4.76e-05	PAR
ENSBTAG00000002311-TCONS_00006416	0.659462	0.0272802	MFP			ENSBTAG00000011461-TCONS_00029087	0.924174	4.77e-05	PAR
ENSBTAG00000002311-TCONS_00073647	0.605467	0.0483815	MFP			ENSBTAG00000006689-TCONS_00016752	-0.924156	4.78e-05	PAR
ENSBTAG00000002311-TCONS_00042966	0.627842	0.0386154	MFP			ENSBTAG00000009828-TCONS_00012484	0.924164	4.78e-05	PAR
ENSBTAG00000002311-TCONS_00065023	0.747574	0.00816985	MFP			ENSBTAG00000013541-TCONS_00048468	0.924161	4.78e-05	PAR
ENSBTAG00000002311-TCONS_00018134	0.669347	0.0242822	MFP			ENSBTAG00000019008-TCONS_00073072	-0.924161	4.78e-05	PAR
ENSBTAG00000002311-TCONS_00046037	0.6485	0.0309003	MFP			ENSBTAG00000016026-TCONS_00062963	0.924104	4.79e-05	PAR
ENSBTAG00000002311-TCONS_00090096	0.696743	0.0172007	MFP			ENSBTAG00000046583-TCONS_00006591	0.924097	4.79e-05	PAR
ENSBTAG00000002311-TCONS_00055827	0.654012	0.0290405	MFP			ENSBTAG00000050476-TCONS_00015613	0.924089	4.8e-05	PAR
ENSBTAG00000002311-TCONS_00018261	0.676253	0.0223316	MFP			ENSBTAG00000050494-TCONS_00058353	0.924044	4.81e-05	PAR
ENSBTAG00000002311-TCONS_00019177	0.680606	0.0211608	MFP			ENSBTAG00000017684-TCONS_00055975	0.92401	4.82e-05	PAR
ENSBTAG00000002311-TCONS_00030564	0.879125	0.000363925	MFP			ENSBTAG00000010837-TCONS_00031157	0.923935	4.84e-05	PAR
ENSBTAG00000002311-TCONS_00046976	0.882233	0.000325187	MFP			ENSBTAG00000052510-TCONS_00089245	0.923862	4.86e-05	PAR
ENSBTAG00000002311-TCONS_00042063	0.753216	0.0074456	MFP			ENSBTAG00000054342-TCONS_00039007	0.923854	4.86e-05	PAR
ENSBTAG00000002311-TCONS_00072889	0.773182	0.00525566	MFP			ENSBTAG00000010195-TCONS_00006591	0.923817	4.87e-05	PAR
ENSBTAG00000002311-TCONS_00093900	0.700398	0.0163833	MFP			ENSBTAG00000011924-TCONS_00088952	0.923811	4.87e-05	PAR
ENSBTAG00000002311-TCONS_00097040	0.686335	0.0196875	MFP			ENSBTAG00000012150-TCONS_00062963	0.923797	4.88e-05	PAR
ENSBTAG00000002311-TCONS_00055019	0.619489	0.042084	MFP			ENSBTAG00000020141-TCONS_00063960	-0.923776	4.88e-05	PAR
ENSBTAG00000002311-TCONS_00092842	0.800776	0.00306017	MFP			ENSBTAG00000012234-TCONS_00069819	0.923721	4.9e-05	PAR
ENSBTAG00000002311-TCONS_00027412	0.615037	0.0440179	MFP			ENSBTAG00000053072-TCONS_00052407	0.923711	4.9e-05	PAR
ENSBTAG00000002311-TCONS_00073072	0.663596	0.0259966	MFP			ENSBTAG00000017158-TCONS_00058353	0.923644	4.92e-05	PAR
ENSBTAG00000002311-TCONS_00021175	0.617547	0.0429201	MFP			ENSBTAG00000011504-TCONS_00032507	0.923604	4.93e-05	PAR
ENSBTAG00000002349-TCONS_00021041	0.759611	0.00668286	MFP			ENSBTAG00000005546-TCONS_00089245	0.923573	4.94e-05	PAR
ENSBTAG00000002349-TCONS_00010575	0.64127	0.0334643	MFP			ENSBTAG00000003238-TCONS_00048468	0.92355	4.95e-05	PAR
ENSBTAG00000002349-TCONS_00029087	0.761741	0.006442	MFP			ENSBTAG00000001021-TCONS_00006591	0.923421	4.98e-05	PAR
ENSBTAG00000002349-TCONS_00028604	0.720599	0.0123606	MFP			ENSBTAG00000019044-TCONS_00018261	0.923388	4.99e-05	PAR
ENSBTAG00000002349-TCONS_00076819	0.6459	0.0318057	MFP			ENSBTAG00000021045-TCONS_00063960	-0.923401	4.99e-05	PAR
ENSBTAG00000002349-TCONS_00016005	0.818328	0.00207608	MFP			ENSBTAG00000050114-TCONS_00063960	-0.923376	5e-05	PAR
ENSBTAG00000002349-TCONS_00053570	-0.609177	0.0466563	MFP			ENSBTAG00000013923-TCONS_00049096	0.92332	5.01e-05	PAR
ENSBTAG00000002349-TCONS_00070390	-0.820539	0.00197146	MFP			ENSBTAG00000050644-TCONS_00066918	0.923339	5.01e-05	PAR
ENSBTAG00000002349-TCONS_00065023	-0.72762	0.0111471	MFP			ENSBTAG00000012222-TCONS_00018261	0.923281	5.02e-05	PAR
ENSBTAG00000002349-TCONS_00048011	-0.634796	0.0358836	MFP			ENSBTAG00000011470-TCONS_00052407	0.923172	5.06e-05	PAR
ENSBTAG00000002349-TCONS_00021306	-0.613285	0.0447954	MFP			ENSBTAG00000020355-TCONS_00015642	0.923117	5.07e-05	PAR
ENSBTAG00000002349-TCONS_00066918	-0.718635	0.0127165	MFP			ENSBTAG00000004292-TCONS_00055975	0.923104	5.08e-05	PAR
ENSBTAG00000002349-TCONS_00027412	-0.771679	0.00540151	MFP			ENSBTAG00000046628-TCONS_00062963	0.923012	5.1e-05	PAR
ENSBTAG00000002349-TCONS_00021175	-0.62316	0.040534	MFP			ENSBTAG00000006276-TCONS_00049096	0.922946	5.12e-05	PAR
ENSBTAG00000002473-TCONS_00021041	0.644904	0.0321575	MFP			ENSBTAG00000003837-TCONS_00066624	-0.92293	5.13e-05	PAR
ENSBTAG00000002473-TCONS_00070674	0.702451	0.0159367	MFP			ENSBTAG00000053762-TCONS_00028134	0.922833	5.15e-05	PAR
ENSBTAG00000002473-TCONS_00061869	0.825948	0.0017321	MFP			ENSBTAG00000004849-TCONS_00018261	-0.922802	5.16e-05	PAR
ENSBTAG00000002473-TCONS_00010575	0.669403	0.0242659	MFP			ENSBTAG00000019574-TCONS_00006591	0.922799	5.16e-05	PAR
ENSBTAG00000002473-TCONS_00076819	0.836672	0.00132253	MFP			ENSBTAG00000004613-TCONS_00048468	0.922777	5.17e-05	PAR
ENSBTAG00000002473-TCONS_00016005	0.781518	0.0044988	MFP			ENSBTAG00000007433-TCONS_00062657	0.922748	5.18e-05	PAR
ENSBTAG00000002473-TCONS_00004732	-0.641375	0.0334261	MFP			ENSBTAG00000002349-TCONS_00018261	-0.92267	5.2e-05	PAR
ENSBTAG00000002473-TCONS_00093901	-0.626711	0.0390731	MFP			ENSBTAG00000025448-TCONS_00066918	0.922615	5.22e-05	PAR
ENSBTAG00000002473-TCONS_00089245	-0.695896	0.0173941	MFP			ENSBTAG00000010954-TCONS_00072890	0.922564	5.23e-05	PAR
ENSBTAG00000002473-TCONS_00006416	-0.609865	0.0463408	MFP			ENSBTAG00000014831-TCONS_00048468	0.922589	5.23e-05	PAR
ENSBTAG00000002473-TCONS_00079255	-0.684418	0.0201722	MFP			ENSBTAG00000005091-TCONS_00089245	0.922469	5.26e-05	PAR
ENSBTAG00000002473-TCONS_00042966	-0.675759	0.0224674	MFP			ENSBTAG00000005275-TCONS_00062902	0.922468	5.26e-05	PAR
ENSBTAG00000002473-TCONS_00053971	-0.635386	0.0356582	MFP			ENSBTAG00000007948-TCONS_00088670	0.922489	5.26e-05	PAR
ENSBTAG00000002473-TCONS_00049846	-0.677293	0.022048	MFP			ENSBTAG00000011481-TCONS_00040017	-0.922478	5.26e-05	PAR
ENSBTAG00000002473-TCONS_00072886	-0.664367	0.0257619	MFP			ENSBTAG00000018920-TCONS_00060547	0.922417	5.28e-05	PAR
ENSBTAG00000002473-TCONS_00001580	-0.647566	0.0312233	MFP			ENSBTAG00000017188-TCONS_00066918	0.922358	5.29e-05	PAR
ENSBTAG00000002473-TCONS_00065023	-0.646726	0.0315159	MFP			ENSBTAG00000032366-TCONS_00091815	0.922334	5.3e-05	PAR
ENSBTAG00000002473-TCONS_00018134	-0.72973	0.0107999	MFP			ENSBTAG00000017969-TCONS_00049846	-0.922302	5.31e-05	PAR
ENSBTAG00000002473-TCONS_00021306	-0.684669	0.0201081	MFP			ENSBTAG00000019036-TCONS_00063960	-0.922299	5.31e-05	PAR
ENSBTAG00000002473-TCONS_00090096	-0.770087	0.00555917	MFP			ENSBTAG00000002361-TCONS_00066918	0.922241	5.33e-05	PAR
ENSBTAG00000002473-TCONS_00066918	-0.604425	0.048874	MFP			ENSBTAG00000010195-TCONS_00048468	0.922225	5.33e-05	PAR
ENSBTAG00000002473-TCONS_00055827	-0.662026	0.0264788	MFP			ENSBTAG00000053933-TCONS_00052407	0.922238	5.33e-05	PAR
ENSBTAG00000002473-TCONS_00018261	-0.672955	0.0232486	MFP			ENSBTAG00000010657-TCONS_00072889	-0.922208	5.34e-05	PAR
ENSBTAG00000002473-TCONS_00030564	-0.689961	0.0187939	MFP			ENSBTAG00000019049-TCONS_00006591	0.922059	5.38e-05	PAR
ENSBTAG00000002473-TCONS_00058982	-0.635872	0.0354735	MFP			ENSBTAG00000001100-TCONS_00031157	0.922054	5.39e-05	PAR
ENSBTAG00000002473-TCONS_00046976	-0.64793	0.0310971	MFP			ENSBTAG00000053196-TCONS_00015613	0.921986	5.41e-05	PAR
ENSBTAG00000002473-TCONS_00074477	-0.610095	0.046236	MFP			ENSBTAG00000005404-TCONS_00066624	-0.921936	5.42e-05	PAR
ENSBTAG00000002473-TCONS_00093900	-0.760669	0.00656236	MFP			ENSBTAG00000048972-TCONS_00018261	0.921933	5.42e-05	PAR
ENSBTAG00000002473-TCONS_00097040	-0.644895	0.0321606	MFP			ENSBTAG00000055223-TCONS_00069819	0.921951	5.42e-05	PAR
ENSBTAG00000002596-TCONS_00021041	0.727364	0.0111898	MFP			ENSBTAG00000052404-TCONS_00031157	0.921917	5.43e-05	PAR
ENSBTAG00000002596-TCONS_00010575	0.772808	0.00529169	MFP			ENSBTAG00000006716-TCONS_00046037	0.921816	5.46e-05	PAR
ENSBTAG00000002596-TCONS_00028604	0.605615	0.0483119	MFP			ENSBTAG00000004322-TCONS_00062963	0.92177	5.47e-05	PAR
ENSBTAG00000002596-TCONS_00053917	0.677012	0.0221243	MFP			ENSBTAG00000030278-TCONS_00006591	0.921784	5.47e-05	PAR
ENSBTAG00000002596-TCONS_00076819	0.712404	0.0138946	MFP			ENSBTAG00000051461-TCONS_00006591	0.92179	5.47e-05	PAR
ENSBTAG00000002596-TCONS_00016005	0.66373	0.0259555	MFP			ENSBTAG00000030424-TCONS_00015642	0.921759	5.48e-05	PAR
ENSBTAG00000002596-TCONS_00013677	-0.62437	0.0400319	MFP			ENSBTAG00000030518-TCONS_00031157	0.921704	5.49e-05	PAR
ENSBTAG00000002596-TCONS_00093901	-0.674549	0.0228023	MFP			ENSBTAG00000006625-TCONS_00091815	0.921676	5.5e-05	PAR
ENSBTAG00000002596-TCONS_00093904	-0.604665	0.0487602	MFP			ENSBTAG00000027684-TCONS_00016752	-0.921676	5.5e-05	PAR
ENSBTAG00000002596-TCONS_00089245	-0.603727	0.0492056	MFP			ENSBTAG00000015549-TCONS_00066624	-0.921609	5.52e-05	PAR
ENSBTAG00000002596-TCONS_00070390	-0.686686	0.0195999	MFP			ENSBTAG00000052965-TCONS_00066918	0.921603	5.52e-05	PAR
ENSBTAG00000002596-TCONS_00018258	-0.617335	0.0430121	MFP			ENSBTAG00000011121-TCONS_00063960	-0.921541	5.54e-05	PAR
ENSBTAG00000002596-TCONS_00079255	-0.612353	0.0452134	MFP			ENSBTAG00000046014-TCONS_00089245	0.921558	5.54e-05	PAR
ENSBTAG00000002596-TCONS_00087806	-0.787249	0.00402741	MFP			ENSBTAG00000013004-TCONS_00049096	0.921516	5.55e-05	PAR
ENSBTAG00000002596-TCONS_00042392	-0.62635	0.0392197	MFP			ENSBTAG00000001492-TCONS_00091815	0.921502	5.56e-05	PAR
ENSBTAG00000002596-TCONS_00042966	-0.730857	0.0106178	MFP			ENSBTAG00000053305-TCONS_00048468	0.921486	5.56e-05	PAR
ENSBTAG00000002596-TCONS_00043293	-0.751323	0.00768309	MFP			ENSBTAG00000018413-TCONS_00060547	0.921438	5.58e-05	PAR
ENSBTAG00000002596-TCONS_00065023	-0.755839	0.00712543	MFP			ENSBTAG00000027477-TCONS_00072889	-0.921432	5.58e-05	PAR
ENSBTAG00000002596-TCONS_00048011	-0.640384	0.0337884	MFP			ENSBTAG00000054241-TCONS_00012484	0.92141	5.58e-05	PAR
ENSBTAG00000002596-TCONS_00018134	-0.682065	0.0207786	MFP			ENSBTAG00000001835-TCONS_00072889	-0.921358	5.6e-05	PAR
ENSBTAG00000002596-TCONS_00046037	-0.708015	0.0147703	MFP			ENSBTAG00000014898-TCONS_00088670	0.921367	5.6e-05	PAR
ENSBTAG00000002596-TCONS_00072890	-0.641425	0.0334079	MFP			ENSBTAG00000046989-TCONS_00066918	0.92132	5.61e-05	PAR
ENSBTAG00000002596-TCONS_00021306	-0.606333	0.0479752	MFP			ENSBTAG00000024420-TCONS_00062963	0.921291	5.62e-05	PAR
ENSBTAG00000002596-TCONS_00066918	-0.858894	0.000708331	MFP			ENSBTAG00000005812-TCONS_00069819	0.921254	5.63e-05	PAR
ENSBTAG00000002596-TCONS_00055827	-0.735245	0.00992964	MFP			ENSBTAG00000010138-TCONS_00015613	0.921227	5.64e-05	PAR
ENSBTAG00000002596-TCONS_00018261	-0.762327	0.00637687	MFP			ENSBTAG00000014576-TCONS_00015613	0.921232	5.64e-05	PAR
ENSBTAG00000002596-TCONS_00019177	-0.774839	0.00509827	MFP			ENSBTAG00000010866-TCONS_00066624	-0.921202	5.65e-05	PAR
ENSBTAG00000002596-TCONS_00058982	-0.722567	0.0120113	MFP			ENSBTAG00000053578-TCONS_00089245	0.921208	5.65e-05	PAR
ENSBTAG00000002596-TCONS_00046976	-0.662108	0.0264537	MFP			ENSBTAG00000006307-TCONS_00012484	0.921164	5.66e-05	PAR
ENSBTAG00000002596-TCONS_00072889	-0.696408	0.017277	MFP			ENSBTAG00000007228-TCONS_00066918	0.921153	5.66e-05	PAR
ENSBTAG00000002596-TCONS_00093900	-0.796601	0.00333789	MFP			ENSBTAG00000024773-TCONS_00048468	0.921061	5.69e-05	PAR
ENSBTAG00000002596-TCONS_00049867	-0.630481	0.0375622	MFP			ENSBTAG00000051604-TCONS_00018261	-0.921032	5.7e-05	PAR
ENSBTAG00000002596-TCONS_00022314	-0.660935	0.0268177	MFP			ENSBTAG00000012234-TCONS_00058353	0.920891	5.75e-05	PAR
ENSBTAG00000002596-TCONS_00055019	-0.777708	0.00483402	MFP			ENSBTAG00000018164-TCONS_00033912	0.920815	5.77e-05	PAR
ENSBTAG00000002596-TCONS_00092842	-0.777695	0.00483521	MFP			ENSBTAG00000011545-TCONS_00062657	0.920788	5.78e-05	PAR
ENSBTAG00000002596-TCONS_00027412	-0.845439	0.00104562	MFP			ENSBTAG00000018920-TCONS_00018261	0.920794	5.78e-05	PAR
ENSBTAG00000002596-TCONS_00073072	-0.782878	0.00438348	MFP			ENSBTAG00000020676-TCONS_00010571	0.920759	5.79e-05	PAR
ENSBTAG00000002596-TCONS_00021175	-0.825355	0.00175722	MFP			ENSBTAG00000006626-TCONS_00063960	-0.920704	5.81e-05	PAR
ENSBTAG00000002615-TCONS_00018480	0.763726	0.00622333	MFP			ENSBTAG00000013550-TCONS_00063960	-0.920678	5.82e-05	PAR
ENSBTAG00000002615-TCONS_00010575	0.737205	0.00963297	MFP			ENSBTAG00000003074-TCONS_00018261	-0.920636	5.83e-05	PAR
ENSBTAG00000002615-TCONS_00037362	0.6501	0.0303518	MFP			ENSBTAG00000001822-TCONS_00016752	-0.920571	5.85e-05	PAR
ENSBTAG00000002615-TCONS_00053917	0.806251	0.00272241	MFP			ENSBTAG00000015210-TCONS_00088952	0.920553	5.86e-05	PAR
ENSBTAG00000002615-TCONS_00044448	0.64458	0.0322728	MFP			ENSBTAG00000047635-TCONS_00049096	0.920508	5.87e-05	PAR
ENSBTAG00000002615-TCONS_00066886	0.737273	0.00962285	MFP			ENSBTAG00000007262-TCONS_00015613	0.920467	5.88e-05	PAR
ENSBTAG00000002615-TCONS_00087742	0.808214	0.00260837	MFP			ENSBTAG00000013863-TCONS_00006591	0.920478	5.88e-05	PAR
ENSBTAG00000002615-TCONS_00062242	-0.715196	0.0133573	MFP			ENSBTAG00000014692-TCONS_00058353	0.920467	5.88e-05	PAR
ENSBTAG00000002615-TCONS_00013677	-0.715537	0.0132928	MFP			ENSBTAG00000015185-TCONS_00031157	0.920481	5.88e-05	PAR
ENSBTAG00000002615-TCONS_00044606	-0.786319	0.00410126	MFP			ENSBTAG00000021764-TCONS_00048468	0.920341	5.92e-05	PAR
ENSBTAG00000002615-TCONS_00004732	-0.619373	0.0421336	MFP			ENSBTAG00000010361-TCONS_00031157	0.920332	5.93e-05	PAR
ENSBTAG00000002615-TCONS_00093901	-0.937265	2.07e-05	MFP			ENSBTAG00000007352-TCONS_00062902	0.920298	5.94e-05	PAR
ENSBTAG00000002615-TCONS_00079255	-0.669887	0.0241255	MFP			ENSBTAG00000018326-TCONS_00049096	0.920272	5.95e-05	PAR
ENSBTAG00000002615-TCONS_00087806	-0.647948	0.0310908	MFP			ENSBTAG00000054695-TCONS_00091815	0.920252	5.95e-05	PAR
ENSBTAG00000002615-TCONS_00074514	-0.713398	0.0137016	MFP			ENSBTAG00000045498-TCONS_00058353	0.920223	5.96e-05	PAR
ENSBTAG00000002615-TCONS_00001580	-0.740507	0.00914796	MFP			ENSBTAG00000052414-TCONS_00012484	0.920241	5.96e-05	PAR
ENSBTAG00000002615-TCONS_00065023	-0.680567	0.0211711	MFP			ENSBTAG00000018123-TCONS_00018261	-0.920207	5.97e-05	PAR
ENSBTAG00000002615-TCONS_00018134	-0.642953	0.0328546	MFP			ENSBTAG00000004767-TCONS_00062657	0.920142	5.99e-05	PAR
ENSBTAG00000002615-TCONS_00072890	-0.679809	0.0213718	MFP			ENSBTAG00000013764-TCONS_00006591	0.920135	5.99e-05	PAR
ENSBTAG00000002615-TCONS_00021306	-0.617633	0.0428828	MFP			ENSBTAG00000006828-TCONS_00066918	0.920029	6.03e-05	PAR
ENSBTAG00000002615-TCONS_00066918	-0.62124	0.0413397	MFP			ENSBTAG00000046763-TCONS_00066918	0.920024	6.03e-05	PAR
ENSBTAG00000002615-TCONS_00055827	-0.686379	0.0196765	MFP			ENSBTAG00000051224-TCONS_00066918	0.92003	6.03e-05	PAR
ENSBTAG00000002615-TCONS_00018261	-0.676605	0.0222354	MFP			ENSBTAG00000044117-TCONS_00062657	0.919924	6.06e-05	PAR
ENSBTAG00000002615-TCONS_00058982	-0.752631	0.00751846	MFP			ENSBTAG00000048900-TCONS_00062963	0.919924	6.06e-05	PAR
ENSBTAG00000002615-TCONS_00074477	-0.603965	0.0490923	MFP			ENSBTAG00000006505-TCONS_00010571	0.919888	6.07e-05	PAR
ENSBTAG00000002615-TCONS_00043124	-0.729863	0.0107783	MFP			ENSBTAG00000007826-TCONS_00055975	0.919847	6.09e-05	PAR
ENSBTAG00000002615-TCONS_00093900	-0.643346	0.0327135	MFP			ENSBTAG00000019049-TCONS_00031157	0.91985	6.09e-05	PAR
ENSBTAG00000002615-TCONS_00033025	-0.670032	0.0240835	MFP			ENSBTAG00000007514-TCONS_00049096	0.919825	6.1e-05	PAR
ENSBTAG00000002615-TCONS_00055019	-0.766114	0.00596757	MFP			ENSBTAG00000015582-TCONS_00070174	0.919822	6.1e-05	PAR
ENSBTAG00000002615-TCONS_00027412	-0.669289	0.0242992	MFP			ENSBTAG00000016754-TCONS_00072890	0.919779	6.11e-05	PAR
ENSBTAG00000002615-TCONS_00073072	-0.657037	0.0280539	MFP			ENSBTAG00000033449-TCONS_00066918	0.919769	6.11e-05	PAR
ENSBTAG00000002623-TCONS_00018480	0.643817	0.0325448	MFP			ENSBTAG00000046419-TCONS_00015613	0.919764	6.12e-05	PAR
ENSBTAG00000002623-TCONS_00010575	0.847016	0.00100087	MFP			ENSBTAG00000018347-TCONS_00048468	0.919657	6.15e-05	PAR
ENSBTAG00000002623-TCONS_00037362	0.678745	0.0216559	MFP			ENSBTAG00000030686-TCONS_00091815	0.919648	6.15e-05	PAR
ENSBTAG00000002623-TCONS_00053917	0.699696	0.0165382	MFP			ENSBTAG00000052480-TCONS_00006591	0.919673	6.15e-05	PAR
ENSBTAG00000002623-TCONS_00044448	0.621464	0.0412452	MFP			ENSBTAG00000014713-TCONS_00088670	0.9196	6.17e-05	PAR
ENSBTAG00000002623-TCONS_00066886	0.656796	0.0281315	MFP			ENSBTAG00000002880-TCONS_00031157	0.919529	6.19e-05	PAR
ENSBTAG00000002623-TCONS_00087742	0.729671	0.0108095	MFP			ENSBTAG00000010361-TCONS_00015613	0.919537	6.19e-05	PAR
ENSBTAG00000002623-TCONS_00062242	-0.62468	0.039904	MFP			ENSBTAG00000049408-TCONS_00048468	0.919539	6.19e-05	PAR
ENSBTAG00000002623-TCONS_00044606	-0.674039	0.0229444	MFP			ENSBTAG00000049215-TCONS_00048468	0.919463	6.22e-05	PAR
ENSBTAG00000002623-TCONS_00093901	-0.766442	0.00593299	MFP			ENSBTAG00000007932-TCONS_00063960	-0.919435	6.23e-05	PAR
ENSBTAG00000002623-TCONS_00074514	-0.636151	0.0353676	MFP			ENSBTAG00000012302-TCONS_00033912	0.919408	6.24e-05	PAR
ENSBTAG00000002623-TCONS_00001580	-0.719021	0.0126458	MFP			ENSBTAG00000019707-TCONS_00015613	0.919382	6.24e-05	PAR
ENSBTAG00000002623-TCONS_00055827	-0.698556	0.0167916	MFP			ENSBTAG00000050890-TCONS_00048468	0.919361	6.25e-05	PAR
ENSBTAG00000002623-TCONS_00018261	-0.602487	0.0497991	MFP			ENSBTAG00000012491-TCONS_00041466	0.919331	6.26e-05	PAR
ENSBTAG00000002623-TCONS_00043124	-0.72746	0.0111737	MFP			ENSBTAG00000016754-TCONS_00066918	0.919337	6.26e-05	PAR
ENSBTAG00000002623-TCONS_00033025	-0.690155	0.0187468	MFP			ENSBTAG00000054157-TCONS_00031157	0.919296	6.27e-05	PAR
ENSBTAG00000002623-TCONS_00055019	-0.619972	0.0418776	MFP			ENSBTAG00000009725-TCONS_00069819	0.919244	6.29e-05	PAR
ENSBTAG00000002661-TCONS_00070674	0.697109	0.0171175	MFP			ENSBTAG00000050189-TCONS_00091815	0.919227	6.3e-05	PAR
ENSBTAG00000002661-TCONS_00010575	0.807185	0.00266771	MFP			ENSBTAG00000054824-TCONS_00048468	0.919228	6.3e-05	PAR
ENSBTAG00000002661-TCONS_00015613	0.698952	0.0167034	MFP			ENSBTAG00000005963-TCONS_00063960	-0.919181	6.31e-05	PAR
ENSBTAG00000002661-TCONS_00029087	0.678935	0.0216051	MFP			ENSBTAG00000010543-TCONS_00058353	0.919202	6.31e-05	PAR
ENSBTAG00000002661-TCONS_00028604	0.773987	0.00517876	MFP			ENSBTAG00000017381-TCONS_00006591	0.919178	6.31e-05	PAR
ENSBTAG00000002661-TCONS_00044448	0.612214	0.0452755	MFP			ENSBTAG00000049981-TCONS_00015642	0.919193	6.31e-05	PAR
ENSBTAG00000002661-TCONS_00016005	0.65195	0.0297267	MFP			ENSBTAG00000008807-TCONS_00089245	0.919145	6.32e-05	PAR
ENSBTAG00000002661-TCONS_00049846	-0.678959	0.0215986	MFP			ENSBTAG00000031583-TCONS_00031157	0.919159	6.32e-05	PAR
ENSBTAG00000002661-TCONS_00065023	-0.654125	0.0290032	MFP			ENSBTAG00000000399-TCONS_00066918	0.919082	6.35e-05	PAR
ENSBTAG00000002661-TCONS_00018261	-0.698931	0.016708	MFP			ENSBTAG00000022890-TCONS_00062902	0.919068	6.35e-05	PAR
ENSBTAG00000002661-TCONS_00092842	-0.67109	0.023779	MFP			ENSBTAG00000013036-TCONS_00058353	0.919003	6.37e-05	PAR
ENSBTAG00000002661-TCONS_00027412	-0.687621	0.0193672	MFP			ENSBTAG00000017719-TCONS_00031157	0.9189	6.41e-05	PAR
ENSBTAG00000002661-TCONS_00021175	-0.620211	0.0417758	MFP			ENSBTAG00000014359-TCONS_00058353	0.918849	6.43e-05	PAR
ENSBTAG00000002670-TCONS_00010575	0.660095	0.0270808	MFP			ENSBTAG00000013550-TCONS_00070174	0.918803	6.44e-05	PAR
ENSBTAG00000002670-TCONS_00062242	-0.637291	0.0349375	MFP			ENSBTAG00000014359-TCONS_00010718	0.918757	6.46e-05	PAR
ENSBTAG00000002670-TCONS_00013677	-0.742782	0.00882416	MFP			ENSBTAG00000030278-TCONS_00066918	0.918723	6.47e-05	PAR
ENSBTAG00000002670-TCONS_00093901	-0.65393	0.0290673	MFP			ENSBTAG00000052706-TCONS_00029087	0.918739	6.47e-05	PAR
ENSBTAG00000002670-TCONS_00090096	-0.701892	0.0160574	MFP			ENSBTAG00000051509-TCONS_00025585	0.91869	6.48e-05	PAR
ENSBTAG00000002670-TCONS_00033025	-0.638242	0.0345811	MFP			ENSBTAG00000012265-TCONS_00048468	0.918561	6.53e-05	PAR
ENSBTAG00000003018-TCONS_00021041	0.795958	0.00338228	MFP			ENSBTAG00000005748-TCONS_00006591	0.91853	6.54e-05	PAR
ENSBTAG00000003018-TCONS_00018480	0.69898	0.0166971	MFP			ENSBTAG00000013863-TCONS_00048468	0.918507	6.55e-05	PAR
ENSBTAG00000003018-TCONS_00076819	0.666564	0.0251014	MFP			ENSBTAG00000054824-TCONS_00089245	0.918492	6.55e-05	PAR
ENSBTAG00000003018-TCONS_00062242	-0.708777	0.0146156	MFP			ENSBTAG00000019416-TCONS_00049096	0.918456	6.56e-05	PAR
ENSBTAG00000003018-TCONS_00013677	-0.786966	0.00404973	MFP			ENSBTAG00000054400-TCONS_00066624	-0.918428	6.57e-05	PAR
ENSBTAG00000003018-TCONS_00093901	-0.717374	0.0129489	MFP			ENSBTAG00000003207-TCONS_00048468	0.918403	6.58e-05	PAR
ENSBTAG00000003018-TCONS_00003133	-0.694466	0.0177242	MFP			ENSBTAG00000001879-TCONS_00069819	0.918314	6.61e-05	PAR
ENSBTAG00000003018-TCONS_00093904	-0.793412	0.00356226	MFP			ENSBTAG00000020705-TCONS_00058353	0.918325	6.61e-05	PAR
ENSBTAG00000003018-TCONS_00087806	-0.665317	0.0254748	MFP			ENSBTAG00000021904-TCONS_00031157	0.918311	6.62e-05	PAR
ENSBTAG00000003018-TCONS_00042392	-0.68985	0.0188207	MFP			ENSBTAG00000012757-TCONS_00006416	0.918269	6.63e-05	PAR
ENSBTAG00000003018-TCONS_00043293	-0.636441	0.0352578	MFP			ENSBTAG00000050476-TCONS_00006416	0.918258	6.63e-05	PAR
ENSBTAG00000003018-TCONS_00072886	-0.617419	0.0429759	MFP			ENSBTAG00000012112-TCONS_00066624	-0.918176	6.66e-05	PAR
ENSBTAG00000003018-TCONS_00065023	-0.772835	0.00528905	MFP			ENSBTAG00000020809-TCONS_00048468	0.918148	6.67e-05	PAR
ENSBTAG00000003018-TCONS_00048011	-0.778688	0.00474606	MFP			ENSBTAG00000008313-TCONS_00012484	0.91813	6.68e-05	PAR
ENSBTAG00000003018-TCONS_00018134	-0.787901	0.00397617	MFP			ENSBTAG00000013760-TCONS_00015613	0.918132	6.68e-05	PAR
ENSBTAG00000003018-TCONS_00090096	-0.673971	0.0229634	MFP			ENSBTAG00000032617-TCONS_00018261	0.91814	6.68e-05	PAR
ENSBTAG00000003018-TCONS_00066918	-0.715852	0.0132334	MFP			ENSBTAG00000027409-TCONS_00072890	0.918089	6.69e-05	PAR
ENSBTAG00000003018-TCONS_00055827	-0.716579	0.0130968	MFP			ENSBTAG00000013204-TCONS_00066624	-0.917943	6.75e-05	PAR
ENSBTAG00000003018-TCONS_00018261	-0.603468	0.0493292	MFP			ENSBTAG00000022150-TCONS_00063960	-0.917947	6.75e-05	PAR
ENSBTAG00000003018-TCONS_00019177	-0.748169	0.0080911	MFP			ENSBTAG00000052504-TCONS_00015613	0.917947	6.75e-05	PAR
ENSBTAG00000003018-TCONS_00058982	-0.760059	0.00663159	MFP			ENSBTAG00000017814-TCONS_00031157	0.917877	6.77e-05	PAR
ENSBTAG00000003018-TCONS_00046976	-0.773232	0.00525089	MFP			ENSBTAG00000050839-TCONS_00091815	0.917778	6.81e-05	PAR
ENSBTAG00000003018-TCONS_00072889	-0.605472	0.0483794	MFP			ENSBTAG00000014885-TCONS_00048468	0.917709	6.83e-05	PAR
ENSBTAG00000003018-TCONS_00049867	-0.644645	0.0322497	MFP			ENSBTAG00000016826-TCONS_00062902	0.917699	6.84e-05	PAR
ENSBTAG00000003018-TCONS_00033025	-0.642059	0.0331776	MFP			ENSBTAG00000037810-TCONS_00031157	0.917693	6.84e-05	PAR
ENSBTAG00000003018-TCONS_00022314	-0.666175	0.0252174	MFP			ENSBTAG00000021336-TCONS_00062657	0.91761	6.87e-05	PAR
ENSBTAG00000003018-TCONS_00055019	-0.672696	0.0233218	MFP			ENSBTAG00000018424-TCONS_00062902	0.917574	6.88e-05	PAR
ENSBTAG00000003018-TCONS_00063292	-0.660725	0.0268834	MFP			ENSBTAG00000009047-TCONS_00066918	0.917504	6.91e-05	PAR
ENSBTAG00000003018-TCONS_00092842	-0.666601	0.0250904	MFP			ENSBTAG00000017430-TCONS_00033912	0.917462	6.92e-05	PAR
ENSBTAG00000003018-TCONS_00027412	-0.733694	0.010169	MFP			ENSBTAG00000011547-TCONS_00089245	0.917442	6.93e-05	PAR
ENSBTAG00000003018-TCONS_00073072	-0.620836	0.0415105	MFP			ENSBTAG00000035018-TCONS_00048468	0.91741	6.94e-05	PAR
ENSBTAG00000003018-TCONS_00021175	-0.748021	0.00811061	MFP			ENSBTAG00000017512-TCONS_00012484	0.917365	6.96e-05	PAR
ENSBTAG00000003408-TCONS_00053971	0.795541	0.00341126	MFP			ENSBTAG00000021151-TCONS_00091815	0.917199	7.02e-05	PAR
ENSBTAG00000003408-TCONS_00003698	0.7688	0.00568914	MFP			ENSBTAG00000014576-TCONS_00061869	0.91718	7.03e-05	PAR
ENSBTAG00000003408-TCONS_00055827	0.611181	0.045742	MFP			ENSBTAG00000018367-TCONS_00091815	0.917161	7.03e-05	PAR
ENSBTAG00000003408-TCONS_00074477	0.679478	0.02146	MFP			ENSBTAG00000047238-TCONS_00088670	0.917161	7.03e-05	PAR
ENSBTAG00000003408-TCONS_00042063	0.689393	0.0189319	MFP			ENSBTAG00000025140-TCONS_00048468	0.91714	7.04e-05	PAR
ENSBTAG00000003408-TCONS_00033025	0.797322	0.00328863	MFP			ENSBTAG00000017260-TCONS_00063960	-0.917123	7.05e-05	PAR
ENSBTAG00000003515-TCONS_00018480	0.825333	0.00175816	MFP			ENSBTAG00000018419-TCONS_00039007	0.917103	7.05e-05	PAR
ENSBTAG00000003515-TCONS_00010575	0.781294	0.004518	MFP			ENSBTAG00000019954-TCONS_00062657	0.917109	7.05e-05	PAR
ENSBTAG00000003515-TCONS_00037362	0.845033	0.0010574	MFP			ENSBTAG00000001725-TCONS_00063960	-0.917063	7.07e-05	PAR
ENSBTAG00000003515-TCONS_00053917	0.859118	0.00070352	MFP			ENSBTAG00000016826-TCONS_00049096	0.917061	7.07e-05	PAR
ENSBTAG00000003515-TCONS_00044448	0.662565	0.0263126	MFP			ENSBTAG00000050985-TCONS_00012484	0.917055	7.07e-05	PAR
ENSBTAG00000003515-TCONS_00066886	0.80656	0.0027042	MFP			ENSBTAG00000021318-TCONS_00018261	-0.917035	7.08e-05	PAR
ENSBTAG00000003515-TCONS_00087742	0.821907	0.00190872	MFP			ENSBTAG00000013496-TCONS_00063960	-0.917009	7.09e-05	PAR
ENSBTAG00000003515-TCONS_00062242	-0.688443	0.0191644	MFP			ENSBTAG00000014692-TCONS_00041466	0.917001	7.09e-05	PAR
ENSBTAG00000003515-TCONS_00044617	-0.60321	0.0494524	MFP			ENSBTAG00000015396-TCONS_00089245	0.916991	7.1e-05	PAR
ENSBTAG00000003515-TCONS_00013677	-0.729616	0.0108184	MFP			ENSBTAG00000020334-TCONS_00018261	-0.916979	7.1e-05	PAR
ENSBTAG00000003515-TCONS_00044606	-0.655448	0.0285691	MFP			ENSBTAG00000012637-TCONS_00049096	0.916968	7.11e-05	PAR
ENSBTAG00000003515-TCONS_00093901	-0.833674	0.00142878	MFP			ENSBTAG00000021904-TCONS_00006591	0.916953	7.11e-05	PAR
ENSBTAG00000003515-TCONS_00087806	-0.606795	0.0477591	MFP			ENSBTAG00000051191-TCONS_00073072	0.916896	7.13e-05	PAR
ENSBTAG00000003515-TCONS_00074514	-0.634188	0.036117	MFP			ENSBTAG00000051043-TCONS_00015613	0.916786	7.17e-05	PAR
ENSBTAG00000003515-TCONS_00001580	-0.661891	0.0265208	MFP			ENSBTAG00000017812-TCONS_00016752	0.916781	7.18e-05	PAR
ENSBTAG00000003515-TCONS_00065023	-0.757984	0.00687123	MFP			ENSBTAG00000050890-TCONS_00015613	0.91675	7.19e-05	PAR
ENSBTAG00000003515-TCONS_00055827	-0.766235	0.00595477	MFP			ENSBTAG00000008714-TCONS_00031157	0.916706	7.2e-05	PAR
ENSBTAG00000003515-TCONS_00072889	-0.60861	0.0469171	MFP			ENSBTAG00000020983-TCONS_00048468	0.916715	7.2e-05	PAR
ENSBTAG00000003515-TCONS_00049867	-0.610204	0.0461861	MFP			ENSBTAG00000006828-TCONS_00072890	0.916657	7.22e-05	PAR
ENSBTAG00000003515-TCONS_00033025	-0.772718	0.00530043	MFP			ENSBTAG00000008419-TCONS_00066918	0.916656	7.22e-05	PAR
ENSBTAG00000003515-TCONS_00055019	-0.612017	0.0453646	MFP			ENSBTAG00000022150-TCONS_00018261	-0.916601	7.24e-05	PAR
ENSBTAG00000003515-TCONS_00027412	-0.666391	0.0251531	MFP			ENSBTAG00000011001-TCONS_00031157	0.916526	7.27e-05	PAR
ENSBTAG00000003515-TCONS_00021175	-0.69723	0.0170901	MFP			ENSBTAG00000049837-TCONS_00016752	-0.916538	7.27e-05	PAR
ENSBTAG00000003521-TCONS_00021041	0.613772	0.0445785	MFP			ENSBTAG00000051030-TCONS_00066624	-0.916513	7.28e-05	PAR
ENSBTAG00000003521-TCONS_00010575	0.855314	0.00078859	MFP			ENSBTAG00000054045-TCONS_00048468	0.916506	7.28e-05	PAR
ENSBTAG00000003521-TCONS_00029087	0.617016	0.0431508	MFP			ENSBTAG00000054045-TCONS_00089245	0.916484	7.29e-05	PAR
ENSBTAG00000003521-TCONS_00028604	0.81521	0.00223061	MFP			ENSBTAG00000006828-TCONS_00015613	0.916447	7.3e-05	PAR
ENSBTAG00000003521-TCONS_00037362	0.608395	0.0470163	MFP			ENSBTAG00000053319-TCONS_00066918	0.916458	7.3e-05	PAR
ENSBTAG00000003521-TCONS_00053917	0.695667	0.0174467	MFP			ENSBTAG00000006720-TCONS_00048468	0.916417	7.31e-05	PAR
ENSBTAG00000003521-TCONS_00016005	0.647873	0.0311168	MFP			ENSBTAG00000007217-TCONS_00069819	0.916397	7.32e-05	PAR
ENSBTAG00000003521-TCONS_00053570	-0.648434	0.0309229	MFP			ENSBTAG00000012465-TCONS_00006591	0.916414	7.32e-05	PAR
ENSBTAG00000003521-TCONS_00044606	-0.662643	0.0262886	MFP			ENSBTAG00000012465-TCONS_00048468	0.916395	7.32e-05	PAR
ENSBTAG00000003521-TCONS_00093901	-0.718413	0.0127571	MFP			ENSBTAG00000008501-TCONS_00060547	0.91636	7.34e-05	PAR
ENSBTAG00000003521-TCONS_00003133	-0.69394	0.0178468	MFP			ENSBTAG00000048999-TCONS_00063960	-0.916347	7.34e-05	PAR
ENSBTAG00000003521-TCONS_00089245	-0.65586	0.0284349	MFP			ENSBTAG00000009190-TCONS_00043293	0.916318	7.35e-05	PAR
ENSBTAG00000003521-TCONS_00006416	-0.707344	0.0149075	MFP			ENSBTAG00000021284-TCONS_00088952	0.91631	7.36e-05	PAR
ENSBTAG00000003521-TCONS_00073647	-0.633178	0.0365068	MFP			ENSBTAG00000014642-TCONS_00012484	0.916256	7.38e-05	PAR
ENSBTAG00000003521-TCONS_00079255	-0.622271	0.0409056	MFP			ENSBTAG00000019574-TCONS_00048468	0.916253	7.38e-05	PAR
ENSBTAG00000003521-TCONS_00087806	-0.660965	0.0268086	MFP			ENSBTAG00000040490-TCONS_00060547	0.916237	7.38e-05	PAR
ENSBTAG00000003521-TCONS_00074514	-0.712241	0.0139264	MFP			ENSBTAG00000007413-TCONS_00063960	-0.916226	7.39e-05	PAR
ENSBTAG00000003521-TCONS_00049846	-0.672588	0.0233525	MFP			ENSBTAG00000007850-TCONS_00089245	0.916159	7.41e-05	PAR
ENSBTAG00000003521-TCONS_00043293	-0.606001	0.0481304	MFP			ENSBTAG00000013147-TCONS_00062963	0.916169	7.41e-05	PAR
ENSBTAG00000003521-TCONS_00001580	-0.623425	0.0404236	MFP			ENSBTAG00000020869-TCONS_00010571	0.916136	7.42e-05	PAR
ENSBTAG00000003521-TCONS_00065023	-0.834507	0.00139865	MFP			ENSBTAG00000017473-TCONS_00052407	0.916117	7.43e-05	PAR
ENSBTAG00000003521-TCONS_00046037	-0.793901	0.00352715	MFP			ENSBTAG00000052510-TCONS_00048468	0.916067	7.45e-05	PAR
ENSBTAG00000003521-TCONS_00072890	-0.682887	0.0205651	MFP			ENSBTAG00000024648-TCONS_00088952	0.91603	7.46e-05	PAR
ENSBTAG00000003521-TCONS_00021306	-0.71356	0.0136703	MFP			ENSBTAG00000014968-TCONS_00043293	0.915959	7.49e-05	PAR
ENSBTAG00000003521-TCONS_00066918	-0.780279	0.00460591	MFP			ENSBTAG00000052273-TCONS_00048468	0.915923	7.5e-05	PAR
ENSBTAG00000003521-TCONS_00055827	-0.629532	0.0379386	MFP			ENSBTAG00000046022-TCONS_00039007	0.915888	7.52e-05	PAR
ENSBTAG00000003521-TCONS_00018261	-0.882285	0.000324565	MFP			ENSBTAG00000017805-TCONS_00018261	0.915858	7.53e-05	PAR
ENSBTAG00000003521-TCONS_00019177	-0.688969	0.0190355	MFP			ENSBTAG00000010991-TCONS_00062657	0.915838	7.54e-05	PAR
ENSBTAG00000003521-TCONS_00058982	-0.66624	0.025198	MFP			ENSBTAG00000045822-TCONS_00048468	0.915845	7.54e-05	PAR
ENSBTAG00000003521-TCONS_00046976	-0.687583	0.0193767	MFP			ENSBTAG00000021916-TCONS_00049096	0.915812	7.55e-05	PAR
ENSBTAG00000003521-TCONS_00090247	-0.656046	0.0283742	MFP			ENSBTAG00000051461-TCONS_00049096	0.915817	7.55e-05	PAR
ENSBTAG00000003521-TCONS_00043124	-0.612699	0.045058	MFP			ENSBTAG00000027434-TCONS_00055975	0.915751	7.57e-05	PAR
ENSBTAG00000003521-TCONS_00072889	-0.734653	0.0100205	MFP			ENSBTAG00000000820-TCONS_00039007	0.91573	7.58e-05	PAR
ENSBTAG00000003521-TCONS_00093900	-0.789276	0.00386975	MFP			ENSBTAG00000000945-TCONS_00048468	0.915723	7.58e-05	PAR
ENSBTAG00000003521-TCONS_00097040	-0.681379	0.0209577	MFP			ENSBTAG00000045822-TCONS_00062902	0.915706	7.59e-05	PAR
ENSBTAG00000003521-TCONS_00055019	-0.788575	0.00392369	MFP			ENSBTAG00000009717-TCONS_00049096	0.91568	7.6e-05	PAR
ENSBTAG00000003521-TCONS_00092842	-0.837158	0.0013059	MFP			ENSBTAG00000014576-TCONS_00009424	0.915626	7.62e-05	PAR
ENSBTAG00000003521-TCONS_00027412	-0.908742	0.000107374	MFP			ENSBTAG00000026896-TCONS_00015613	0.915593	7.63e-05	PAR
ENSBTAG00000003521-TCONS_00073072	-0.776977	0.00490036	MFP			ENSBTAG00000002644-TCONS_00048468	0.915588	7.64e-05	PAR
ENSBTAG00000003521-TCONS_00021175	-0.73508	0.00995484	MFP			ENSBTAG00000006790-TCONS_00018261	0.915534	7.66e-05	PAR
ENSBTAG00000003560-TCONS_00021041	-0.798519	0.00320808	MFP			ENSBTAG00000001101-TCONS_00012484	0.915505	7.67e-05	PAR
ENSBTAG00000003560-TCONS_00070674	-0.653826	0.0291019	MFP			ENSBTAG00000013131-TCONS_00015613	0.91548	7.68e-05	PAR
ENSBTAG00000003560-TCONS_00018480	-0.631673	0.0370932	MFP			ENSBTAG00000043553-TCONS_00066918	0.915464	7.69e-05	PAR
ENSBTAG00000003560-TCONS_00010575	-0.734517	0.0100414	MFP			ENSBTAG00000010343-TCONS_00006591	0.91543	7.7e-05	PAR
ENSBTAG00000003560-TCONS_00015613	-0.661515	0.0266374	MFP			ENSBTAG00000022020-TCONS_00006591	0.915409	7.71e-05	PAR
ENSBTAG00000003560-TCONS_00029087	-0.636006	0.0354225	MFP			ENSBTAG00000013131-TCONS_00048468	0.915378	7.72e-05	PAR
ENSBTAG00000003560-TCONS_00028604	-0.617539	0.0429237	MFP			ENSBTAG00000015129-TCONS_00036008	0.915371	7.72e-05	PAR
ENSBTAG00000003560-TCONS_00037362	-0.675695	0.0224849	MFP			ENSBTAG00000016928-TCONS_00031157	0.915384	7.72e-05	PAR
ENSBTAG00000003560-TCONS_00053917	-0.621976	0.0410297	MFP			ENSBTAG00000026025-TCONS_00049096	0.91538	7.72e-05	PAR
ENSBTAG00000003560-TCONS_00053570	0.762595	0.0063472	MFP			ENSBTAG00000047078-TCONS_00063960	-0.915344	7.73e-05	PAR
ENSBTAG00000003560-TCONS_00044606	0.803371	0.0028964	MFP			ENSBTAG00000019426-TCONS_00073072	-0.915333	7.74e-05	PAR
ENSBTAG00000003560-TCONS_00093901	0.672463	0.0233879	MFP			ENSBTAG00000000395-TCONS_00015613	0.915275	7.76e-05	PAR
ENSBTAG00000003560-TCONS_00003133	0.701358	0.0161734	MFP			ENSBTAG00000038878-TCONS_00012484	0.915253	7.77e-05	PAR
ENSBTAG00000003560-TCONS_00093904	0.67597	0.0224093	MFP			ENSBTAG00000021378-TCONS_00006591	0.9152	7.79e-05	PAR
ENSBTAG00000003560-TCONS_00070390	0.635568	0.0355889	MFP			ENSBTAG00000040296-TCONS_00039007	0.91519	7.8e-05	PAR
ENSBTAG00000003560-TCONS_00018258	0.849718	0.000927524	MFP			ENSBTAG00000000590-TCONS_00073072	-0.915124	7.82e-05	PAR
ENSBTAG00000003560-TCONS_00079255	0.666419	0.0251447	MFP			ENSBTAG00000013774-TCONS_00039007	0.915094	7.83e-05	PAR
ENSBTAG00000003560-TCONS_00087806	0.790716	0.00376053	MFP			ENSBTAG00000032819-TCONS_00046037	0.91508	7.84e-05	PAR
ENSBTAG00000003560-TCONS_00042392	0.780466	0.00458961	MFP			ENSBTAG00000000603-TCONS_00039007	0.915044	7.85e-05	PAR
ENSBTAG00000003560-TCONS_00042966	0.619543	0.0420608	MFP			ENSBTAG00000025441-TCONS_00089245	0.915054	7.85e-05	PAR
ENSBTAG00000003560-TCONS_00074514	0.845883	0.00103287	MFP			ENSBTAG00000009725-TCONS_00058353	0.915034	7.86e-05	PAR
ENSBTAG00000003560-TCONS_00049846	0.623993	0.0401879	MFP			ENSBTAG00000011001-TCONS_00015613	0.915039	7.86e-05	PAR
ENSBTAG00000003560-TCONS_00043293	0.699361	0.0166122	MFP			ENSBTAG00000002853-TCONS_00066918	0.914995	7.87e-05	PAR
ENSBTAG00000003560-TCONS_00055163	0.742581	0.00885252	MFP			ENSBTAG00000004885-TCONS_00091815	0.91495	7.89e-05	PAR
ENSBTAG00000003560-TCONS_00065023	0.677819	0.0219053	MFP			ENSBTAG00000039657-TCONS_00049816	-0.914933	7.9e-05	PAR
ENSBTAG00000003560-TCONS_00048011	0.804287	0.00284019	MFP			ENSBTAG00000010875-TCONS_00031157	0.91481	7.95e-05	PAR
ENSBTAG00000003560-TCONS_00018134	0.688476	0.0191564	MFP			ENSBTAG00000052480-TCONS_00066918	0.914813	7.95e-05	PAR
ENSBTAG00000003560-TCONS_00059666	0.771571	0.0054121	MFP			ENSBTAG00000007979-TCONS_00091815	0.91473	7.98e-05	PAR
ENSBTAG00000003560-TCONS_00046037	0.645461	0.0319605	MFP			ENSBTAG00000030646-TCONS_00012484	-0.914728	7.98e-05	PAR
ENSBTAG00000003560-TCONS_00072890	0.61829	0.042599	MFP			ENSBTAG00000005275-TCONS_00031157	0.914695	8e-05	PAR
ENSBTAG00000003560-TCONS_00054796	0.704679	0.0154621	MFP			ENSBTAG00000014335-TCONS_00046037	0.914654	8.01e-05	PAR
ENSBTAG00000003560-TCONS_00066918	0.874773	0.000423947	MFP			ENSBTAG00000019416-TCONS_00015613	0.914658	8.01e-05	PAR
ENSBTAG00000003560-TCONS_00055827	0.874067	0.000434346	MFP			ENSBTAG00000012302-TCONS_00018261	0.914636	8.02e-05	PAR
ENSBTAG00000003560-TCONS_00018261	0.855605	0.000781809	MFP			ENSBTAG00000000827-TCONS_00091815	0.914621	8.03e-05	PAR
ENSBTAG00000003560-TCONS_00019177	0.857389	0.000741275	MFP			ENSBTAG00000017044-TCONS_00048468	0.914615	8.03e-05	PAR
ENSBTAG00000003560-TCONS_00058982	0.772675	0.00530458	MFP			ENSBTAG00000046989-TCONS_00069819	0.91458	8.04e-05	PAR
ENSBTAG00000003560-TCONS_00046976	0.6796	0.0214276	MFP			ENSBTAG00000001952-TCONS_00025585	0.914536	8.06e-05	PAR
ENSBTAG00000003560-TCONS_00090247	0.79575	0.00339669	MFP			ENSBTAG00000052965-TCONS_00031157	0.91454	8.06e-05	PAR
ENSBTAG00000003560-TCONS_00043124	0.803815	0.0028691	MFP			ENSBTAG00000011170-TCONS_00088670	0.914494	8.08e-05	PAR
ENSBTAG00000003560-TCONS_00093900	0.60931	0.0465953	MFP			ENSBTAG00000019473-TCONS_00066624	-0.914491	8.08e-05	PAR
ENSBTAG00000003560-TCONS_00049867	0.821314	0.00193572	MFP			ENSBTAG00000003040-TCONS_00091815	0.914444	8.1e-05	PAR
ENSBTAG00000003560-TCONS_00022314	0.881159	0.000338209	MFP			ENSBTAG00000031178-TCONS_00029087	0.914394	8.12e-05	PAR
ENSBTAG00000003560-TCONS_00055019	0.814922	0.00224531	MFP			ENSBTAG00000012100-TCONS_00015613	0.914315	8.15e-05	PAR
ENSBTAG00000003560-TCONS_00092842	0.854218	0.000814471	MFP			ENSBTAG00000031583-TCONS_00089245	0.914311	8.15e-05	PAR
ENSBTAG00000003560-TCONS_00027412	0.823593	0.0018335	MFP			ENSBTAG00000015936-TCONS_00018261	-0.914296	8.16e-05	PAR
ENSBTAG00000003560-TCONS_00073072	0.7302	0.0107237	MFP			ENSBTAG00000054604-TCONS_00066918	0.914279	8.17e-05	PAR
ENSBTAG00000003560-TCONS_00021175	0.786581	0.00408035	MFP			ENSBTAG00000004921-TCONS_00012484	-0.914258	8.18e-05	PAR
ENSBTAG00000003568-TCONS_00070674	-0.637055	0.0350259	MFP			ENSBTAG00000019574-TCONS_00015613	0.914251	8.18e-05	PAR
ENSBTAG00000003568-TCONS_00010575	-0.745352	0.00846866	MFP			ENSBTAG00000031625-TCONS_00091815	-0.914182	8.21e-05	PAR
ENSBTAG00000003568-TCONS_00016005	-0.692989	0.0180701	MFP			ENSBTAG00000049788-TCONS_00060547	0.914132	8.23e-05	PAR
ENSBTAG00000003568-TCONS_00023208	0.686303	0.0196955	MFP			ENSBTAG00000006259-TCONS_00091815	0.914074	8.25e-05	PAR
ENSBTAG00000003568-TCONS_00053570	0.746775	0.00827644	MFP			ENSBTAG00000017537-TCONS_00062963	0.914049	8.26e-05	PAR
ENSBTAG00000003568-TCONS_00044606	0.780103	0.00462124	MFP			ENSBTAG00000007068-TCONS_00015613	0.914044	8.27e-05	PAR
ENSBTAG00000003568-TCONS_00004732	0.707411	0.0148938	MFP			ENSBTAG00000006305-TCONS_00062963	0.914018	8.28e-05	PAR
ENSBTAG00000003568-TCONS_00093901	0.723793	0.0117973	MFP			ENSBTAG00000001879-TCONS_00041466	0.913935	8.31e-05	PAR
ENSBTAG00000003568-TCONS_00089245	0.641143	0.0335106	MFP			ENSBTAG00000013999-TCONS_00091815	0.913893	8.33e-05	PAR
ENSBTAG00000003568-TCONS_00070390	0.729865	0.010778	MFP			ENSBTAG00000018453-TCONS_00029087	-0.913876	8.34e-05	PAR
ENSBTAG00000003568-TCONS_00006416	0.630161	0.037689	MFP			ENSBTAG00000023730-TCONS_00016752	-0.913795	8.37e-05	PAR
ENSBTAG00000003568-TCONS_00018258	0.881877	0.000329458	MFP			ENSBTAG00000010178-TCONS_00091815	0.91378	8.38e-05	PAR
ENSBTAG00000003568-TCONS_00079255	0.927731	3.86e-05	MFP			ENSBTAG00000048896-TCONS_00006591	0.913784	8.38e-05	PAR
ENSBTAG00000003568-TCONS_00042392	0.625013	0.0397671	MFP			ENSBTAG00000015361-TCONS_00029087	0.913676	8.42e-05	PAR
ENSBTAG00000003568-TCONS_00074514	0.791533	0.00369963	MFP			ENSBTAG00000026523-TCONS_00018261	-0.913672	8.42e-05	PAR
ENSBTAG00000003568-TCONS_00049846	0.6517	0.0298105	MFP			ENSBTAG00000020244-TCONS_00069819	0.91366	8.43e-05	PAR
ENSBTAG00000003568-TCONS_00001580	0.614705	0.0441645	MFP			ENSBTAG00000055183-TCONS_00018261	0.9136	8.45e-05	PAR
ENSBTAG00000003568-TCONS_00018134	0.721084	0.0122737	MFP			ENSBTAG00000014831-TCONS_00015613	0.913538	8.48e-05	PAR
ENSBTAG00000003568-TCONS_00059666	0.679399	0.0214811	MFP			ENSBTAG00000037778-TCONS_00089245	0.913551	8.48e-05	PAR
ENSBTAG00000003568-TCONS_00046037	0.69281	0.0181122	MFP			ENSBTAG00000050158-TCONS_00048468	0.913539	8.48e-05	PAR
ENSBTAG00000003568-TCONS_00072890	0.743137	0.00877448	MFP			ENSBTAG00000012178-TCONS_00012484	0.913523	8.49e-05	PAR
ENSBTAG00000003568-TCONS_00066918	0.737625	0.00957026	MFP			ENSBTAG00000001100-TCONS_00089245	0.913436	8.53e-05	PAR
ENSBTAG00000003568-TCONS_00055827	0.658555	0.027568	MFP			ENSBTAG00000021151-TCONS_00096038	0.913417	8.53e-05	PAR
ENSBTAG00000003568-TCONS_00018261	0.827864	0.0016528	MFP			ENSBTAG00000033449-TCONS_00015642	0.913437	8.53e-05	PAR
ENSBTAG00000003568-TCONS_00058982	0.747638	0.00816131	MFP			ENSBTAG00000005353-TCONS_00031157	0.913393	8.54e-05	PAR
ENSBTAG00000003568-TCONS_00090247	0.842871	0.00112173	MFP			ENSBTAG00000038889-TCONS_00015613	0.913397	8.54e-05	PAR
ENSBTAG00000003568-TCONS_00043124	0.926842	4.08e-05	MFP			ENSBTAG00000017901-TCONS_00049096	0.913391	8.55e-05	PAR
ENSBTAG00000003568-TCONS_00093900	0.609816	0.0463633	MFP			ENSBTAG00000052404-TCONS_00043293	0.913349	8.56e-05	PAR
ENSBTAG00000003568-TCONS_00022314	0.752456	0.00754032	MFP			ENSBTAG00000002691-TCONS_00062657	0.913308	8.58e-05	PAR
ENSBTAG00000003568-TCONS_00055019	0.90301	0.00014004	MFP			ENSBTAG00000015988-TCONS_00089245	0.913288	8.59e-05	PAR
ENSBTAG00000003568-TCONS_00092842	0.655795	0.028456	MFP			ENSBTAG00000052996-TCONS_00039007	0.913259	8.6e-05	PAR
ENSBTAG00000003568-TCONS_00027412	0.641622	0.0333362	MFP			ENSBTAG00000010927-TCONS_00089245	0.913244	8.61e-05	PAR
ENSBTAG00000003568-TCONS_00073072	0.751234	0.00769441	MFP			ENSBTAG00000014187-TCONS_00048468	0.913194	8.63e-05	PAR
ENSBTAG00000003775-TCONS_00021041	0.673136	0.0231977	MFP			ENSBTAG00000037778-TCONS_00048468	0.913173	8.64e-05	PAR
ENSBTAG00000003775-TCONS_00076819	0.692964	0.018076	MFP			ENSBTAG00000048525-TCONS_00073072	-0.913181	8.64e-05	PAR
ENSBTAG00000003775-TCONS_00016005	0.852362	0.000859757	MFP			ENSBTAG00000019574-TCONS_00018261	0.913157	8.65e-05	PAR
ENSBTAG00000003775-TCONS_00070390	-0.727124	0.0112299	MFP			ENSBTAG00000047077-TCONS_00063960	-0.913123	8.66e-05	PAR
ENSBTAG00000003781-TCONS_00055976	-0.620735	0.0415532	MFP			ENSBTAG00000000377-TCONS_00048468	0.913095	8.67e-05	PAR
ENSBTAG00000003781-TCONS_00051822	-0.72891	0.010934	MFP			ENSBTAG00000048896-TCONS_00018261	0.913051	8.69e-05	PAR
ENSBTAG00000003781-TCONS_00065325	-0.668914	0.0244086	MFP			ENSBTAG00000012467-TCONS_00016752	-0.913024	8.7e-05	PAR
ENSBTAG00000003781-TCONS_00063033	0.771013	0.00546712	MFP			ENSBTAG00000017986-TCONS_00049096	0.912967	8.73e-05	PAR
ENSBTAG00000003781-TCONS_00004732	0.72921	0.0108848	MFP			ENSBTAG00000010551-TCONS_00015613	0.912872	8.77e-05	PAR
ENSBTAG00000003781-TCONS_00093901	0.645478	0.0319545	MFP			ENSBTAG00000054157-TCONS_00049096	0.912851	8.78e-05	PAR
ENSBTAG00000003781-TCONS_00003133	0.71612	0.0131829	MFP			ENSBTAG00000032674-TCONS_00091815	0.912825	8.79e-05	PAR
ENSBTAG00000003781-TCONS_00006416	0.606304	0.0479884	MFP			ENSBTAG00000030198-TCONS_00029087	0.912817	8.8e-05	PAR
ENSBTAG00000003781-TCONS_00049846	0.616994	0.0431602	MFP			ENSBTAG00000011011-TCONS_00091815	0.912767	8.82e-05	PAR
ENSBTAG00000003781-TCONS_00072886	0.713255	0.0137292	MFP			ENSBTAG00000025448-TCONS_00012484	0.91273	8.83e-05	PAR
ENSBTAG00000003781-TCONS_00065023	0.76247	0.00636103	MFP			ENSBTAG00000017512-TCONS_00058353	0.91272	8.84e-05	PAR
ENSBTAG00000003781-TCONS_00046037	0.624595	0.0399393	MFP			ENSBTAG00000012178-TCONS_00006591	0.912698	8.85e-05	PAR
ENSBTAG00000003781-TCONS_00021306	0.623719	0.0403017	MFP			ENSBTAG00000007156-TCONS_00018261	-0.912674	8.86e-05	PAR
ENSBTAG00000003781-TCONS_00030564	0.801955	0.0029849	MFP			ENSBTAG00000027020-TCONS_00066624	-0.912616	8.88e-05	PAR
ENSBTAG00000003781-TCONS_00046976	0.817631	0.00210992	MFP			ENSBTAG00000054342-TCONS_00048468	0.912613	8.89e-05	PAR
ENSBTAG00000003781-TCONS_00072889	0.789923	0.00382037	MFP			ENSBTAG00000051191-TCONS_00018261	0.912585	8.9e-05	PAR
ENSBTAG00000003781-TCONS_00093900	0.646002	0.0317699	MFP			ENSBTAG00000018464-TCONS_00033912	0.91256	8.91e-05	PAR
ENSBTAG00000003781-TCONS_00097040	0.855749	0.000778477	MFP			ENSBTAG00000054700-TCONS_00058353	0.912565	8.91e-05	PAR
ENSBTAG00000003802-TCONS_00021041	0.671812	0.0235727	MFP			ENSBTAG00000011954-TCONS_00041466	0.912546	8.92e-05	PAR
ENSBTAG00000003802-TCONS_00018480	0.7036	0.0156906	MFP			ENSBTAG00000014885-TCONS_00062902	0.912518	8.93e-05	PAR
ENSBTAG00000003802-TCONS_00010575	0.824259	0.00180437	MFP			ENSBTAG00000005748-TCONS_00089245	0.912486	8.94e-05	PAR
ENSBTAG00000003802-TCONS_00015613	0.676308	0.0223165	MFP			ENSBTAG00000010875-TCONS_00048468	0.912501	8.94e-05	PAR
ENSBTAG00000003802-TCONS_00037362	0.753029	0.0074689	MFP			ENSBTAG00000000791-TCONS_00089245	0.912437	8.96e-05	PAR
ENSBTAG00000003802-TCONS_00062242	-0.732336	0.010382	MFP			ENSBTAG00000051982-TCONS_00048468	0.912414	8.97e-05	PAR
ENSBTAG00000003802-TCONS_00053570	-0.617892	0.0427707	MFP			ENSBTAG00000052273-TCONS_00015613	0.912421	8.97e-05	PAR
ENSBTAG00000003802-TCONS_00044606	-0.649127	0.0306843	MFP			ENSBTAG00000007850-TCONS_00039007	0.912406	8.98e-05	PAR
ENSBTAG00000003802-TCONS_00093901	-0.636883	0.0350909	MFP			ENSBTAG00000007352-TCONS_00048468	0.912352	9e-05	PAR
ENSBTAG00000003802-TCONS_00093904	-0.616268	0.0434774	MFP			ENSBTAG00000027407-TCONS_00049816	-0.912333	9.01e-05	PAR
ENSBTAG00000003802-TCONS_00018258	-0.712794	0.0138186	MFP			ENSBTAG00000011628-TCONS_00062657	0.912313	9.02e-05	PAR
ENSBTAG00000003802-TCONS_00087806	-0.644963	0.0321367	MFP			ENSBTAG00000012112-TCONS_00091815	0.912236	9.05e-05	PAR
ENSBTAG00000003802-TCONS_00074514	-0.763548	0.00624268	MFP			ENSBTAG00000039340-TCONS_00048468	0.91224	9.05e-05	PAR
ENSBTAG00000003802-TCONS_00048011	-0.834673	0.0013927	MFP			ENSBTAG00000050620-TCONS_00049096	0.912216	9.06e-05	PAR
ENSBTAG00000003802-TCONS_00059666	-0.634064	0.0361646	MFP			ENSBTAG00000021224-TCONS_00091815	0.912199	9.07e-05	PAR
ENSBTAG00000003802-TCONS_00066918	-0.686668	0.0196043	MFP			ENSBTAG00000024950-TCONS_00012484	0.912212	9.07e-05	PAR
ENSBTAG00000003802-TCONS_00055827	-0.913835	8.36e-05	MFP			ENSBTAG00000001082-TCONS_00018261	-0.912171	9.08e-05	PAR
ENSBTAG00000003802-TCONS_00018261	-0.62226	0.0409103	MFP			ENSBTAG00000003781-TCONS_00089245	0.912136	9.1e-05	PAR
ENSBTAG00000003802-TCONS_00019177	-0.662685	0.0262755	MFP			ENSBTAG00000009800-TCONS_00018261	-0.912078	9.13e-05	PAR
ENSBTAG00000003802-TCONS_00043124	-0.782852	0.00438564	MFP			ENSBTAG00000053196-TCONS_00049096	0.912037	9.14e-05	PAR
ENSBTAG00000003802-TCONS_00049867	-0.729326	0.0108657	MFP			ENSBTAG00000034586-TCONS_00066918	0.912003	9.16e-05	PAR
ENSBTAG00000003802-TCONS_00033025	-0.809768	0.00252063	MFP			ENSBTAG00000033449-TCONS_00015613	0.911987	9.17e-05	PAR
ENSBTAG00000003802-TCONS_00022314	-0.846051	0.00102808	MFP			ENSBTAG00000052368-TCONS_00031157	0.911958	9.18e-05	PAR
ENSBTAG00000003802-TCONS_00055019	-0.669636	0.0241984	MFP			ENSBTAG00000054824-TCONS_00015613	0.911949	9.18e-05	PAR
ENSBTAG00000003802-TCONS_00092842	-0.643823	0.0325425	MFP			ENSBTAG00000020244-TCONS_00010718	0.911935	9.19e-05	PAR
ENSBTAG00000003802-TCONS_00027412	-0.63494	0.0358287	MFP			ENSBTAG00000007129-TCONS_00048468	0.911901	9.21e-05	PAR
ENSBTAG00000003802-TCONS_00021175	-0.715148	0.0133665	MFP			ENSBTAG00000010610-TCONS_00048468	0.911874	9.22e-05	PAR
ENSBTAG00000003898-TCONS_00021041	0.689984	0.0187882	MFP			ENSBTAG00000040296-TCONS_00031157	0.91187	9.22e-05	PAR
ENSBTAG00000003898-TCONS_00076819	0.655436	0.028573	MFP			ENSBTAG00000006977-TCONS_00089245	0.911841	9.23e-05	PAR
ENSBTAG00000003898-TCONS_00016005	0.845224	0.00105184	MFP			ENSBTAG00000013541-TCONS_00039007	0.911809	9.25e-05	PAR
ENSBTAG00000003898-TCONS_00070390	-0.716012	0.0132032	MFP			ENSBTAG00000015988-TCONS_00015613	0.91176	9.27e-05	PAR
ENSBTAG00000003956-TCONS_00070674	0.648893	0.0307649	MFP			ENSBTAG00000031548-TCONS_00015613	0.911768	9.27e-05	PAR
ENSBTAG00000003956-TCONS_00018480	0.663499	0.026026	MFP			ENSBTAG00000000124-TCONS_00060547	0.911732	9.28e-05	PAR
ENSBTAG00000003956-TCONS_00010575	0.803587	0.00288311	MFP			ENSBTAG00000055183-TCONS_00015613	0.911684	9.31e-05	PAR
ENSBTAG00000003956-TCONS_00015613	0.683379	0.0204384	MFP			ENSBTAG00000051663-TCONS_00062657	0.911595	9.35e-05	PAR
ENSBTAG00000003956-TCONS_00028604	0.683652	0.0203681	MFP			ENSBTAG00000021313-TCONS_00073072	0.911531	9.38e-05	PAR
ENSBTAG00000003956-TCONS_00037362	0.77348	0.00522711	MFP			ENSBTAG00000013569-TCONS_00061073	0.911384	9.44e-05	PAR
ENSBTAG00000003956-TCONS_00053917	0.77531	0.00505421	MFP			ENSBTAG00000016826-TCONS_00015613	0.911368	9.45e-05	PAR
ENSBTAG00000003956-TCONS_00044448	0.713913	0.0136024	MFP			ENSBTAG00000020350-TCONS_00016752	-0.911368	9.45e-05	PAR
ENSBTAG00000003956-TCONS_00044606	-0.643966	0.0324913	MFP			ENSBTAG00000002853-TCONS_00066624	0.91128	9.49e-05	PAR
ENSBTAG00000003956-TCONS_00093901	-0.700358	0.0163921	MFP			ENSBTAG00000043545-TCONS_00041466	0.91123	9.52e-05	PAR
ENSBTAG00000003956-TCONS_00003133	-0.641178	0.0334979	MFP			ENSBTAG00000012222-TCONS_00015613	0.911192	9.53e-05	PAR
ENSBTAG00000003956-TCONS_00006416	-0.628588	0.0383159	MFP			ENSBTAG00000014612-TCONS_00032507	0.911204	9.53e-05	PAR
ENSBTAG00000003956-TCONS_00018258	-0.61496	0.0440518	MFP			ENSBTAG00000048155-TCONS_00091815	0.911173	9.54e-05	PAR
ENSBTAG00000003956-TCONS_00074514	-0.746042	0.008375	MFP			ENSBTAG00000012351-TCONS_00066624	-0.911081	9.59e-05	PAR
ENSBTAG00000003956-TCONS_00049846	-0.683896	0.0203056	MFP			ENSBTAG00000007948-TCONS_00062657	0.911053	9.6e-05	PAR
ENSBTAG00000003956-TCONS_00065023	-0.716123	0.0131824	MFP			ENSBTAG00000008687-TCONS_00049816	-0.911014	9.62e-05	PAR
ENSBTAG00000003956-TCONS_00046037	-0.658709	0.0275188	MFP			ENSBTAG00000006592-TCONS_00006591	0.910987	9.63e-05	PAR
ENSBTAG00000003956-TCONS_00066918	-0.631019	0.0373502	MFP			ENSBTAG00000002670-TCONS_00061869	0.910976	9.64e-05	PAR
ENSBTAG00000003956-TCONS_00055827	-0.688291	0.0192018	MFP			ENSBTAG00000051982-TCONS_00015613	0.91097	9.64e-05	PAR
ENSBTAG00000003956-TCONS_00018261	-0.75695	0.00699289	MFP			ENSBTAG00000000009-TCONS_00062902	0.910947	9.65e-05	PAR
ENSBTAG00000003956-TCONS_00019177	-0.643834	0.0325385	MFP			ENSBTAG00000008807-TCONS_00039007	0.910956	9.65e-05	PAR
ENSBTAG00000003956-TCONS_00030564	-0.622406	0.0408492	MFP			ENSBTAG00000002853-TCONS_00018261	0.910923	9.66e-05	PAR
ENSBTAG00000003956-TCONS_00046976	-0.655165	0.0286614	MFP			ENSBTAG00000012265-TCONS_00089245	0.910864	9.69e-05	PAR
ENSBTAG00000003956-TCONS_00090247	-0.727137	0.0112276	MFP			ENSBTAG00000013730-TCONS_00018261	-0.910836	9.7e-05	PAR
ENSBTAG00000003956-TCONS_00043124	-0.638664	0.0344238	MFP			ENSBTAG00000037735-TCONS_00015613	0.910845	9.7e-05	PAR
ENSBTAG00000003956-TCONS_00072889	-0.674233	0.0228902	MFP			ENSBTAG00000007932-TCONS_00088670	0.910796	9.72e-05	PAR
ENSBTAG00000003956-TCONS_00093900	-0.661719	0.026574	MFP			ENSBTAG00000053319-TCONS_00018261	0.910799	9.72e-05	PAR
ENSBTAG00000003956-TCONS_00055019	-0.759206	0.00672929	MFP			ENSBTAG00000052834-TCONS_00049096	0.910755	9.74e-05	PAR
ENSBTAG00000003956-TCONS_00092842	-0.760959	0.00652959	MFP			ENSBTAG00000004043-TCONS_00016752	-0.91073	9.75e-05	PAR
ENSBTAG00000003956-TCONS_00027412	-0.731056	0.0105859	MFP			ENSBTAG00000006307-TCONS_00018261	0.910662	9.79e-05	PAR
ENSBTAG00000003956-TCONS_00073072	-0.725652	0.0114781	MFP			ENSBTAG00000010837-TCONS_00089245	0.91066	9.79e-05	PAR
ENSBTAG00000003956-TCONS_00021175	-0.610142	0.0462146	MFP			ENSBTAG00000022020-TCONS_00015613	0.910654	9.79e-05	PAR
ENSBTAG00000004154-TCONS_00018480	0.657158	0.028015	MFP			ENSBTAG00000051461-TCONS_00018261	0.91061	9.81e-05	PAR
ENSBTAG00000004154-TCONS_00010575	0.79281	0.00360584	MFP			ENSBTAG00000014831-TCONS_00039007	0.910585	9.82e-05	PAR
ENSBTAG00000004154-TCONS_00015613	0.691301	0.0184711	MFP			ENSBTAG00000015340-TCONS_00049096	0.910585	9.82e-05	PAR
ENSBTAG00000004154-TCONS_00028604	0.60384	0.0491518	MFP			ENSBTAG00000004879-TCONS_00066918	0.910543	9.84e-05	PAR
ENSBTAG00000004154-TCONS_00037362	0.78089	0.00455288	MFP			ENSBTAG00000045822-TCONS_00015613	0.910556	9.84e-05	PAR
ENSBTAG00000004154-TCONS_00053917	0.645441	0.0319677	MFP			ENSBTAG00000017661-TCONS_00037083	0.91053	9.85e-05	PAR
ENSBTAG00000004154-TCONS_00044448	0.631181	0.0372862	MFP			ENSBTAG00000046286-TCONS_00063960	-0.910529	9.85e-05	PAR
ENSBTAG00000004154-TCONS_00066886	0.675709	0.0224811	MFP			ENSBTAG00000003855-TCONS_00091815	0.910491	9.87e-05	PAR
ENSBTAG00000004154-TCONS_00087742	0.662182	0.0264306	MFP			ENSBTAG00000009828-TCONS_00058353	0.910496	9.87e-05	PAR
ENSBTAG00000004154-TCONS_00044606	-0.706936	0.0149915	MFP			ENSBTAG00000016768-TCONS_00048468	0.910443	9.89e-05	PAR
ENSBTAG00000004154-TCONS_00093901	-0.661082	0.026772	MFP			ENSBTAG00000013347-TCONS_00048468	0.910417	9.9e-05	PAR
ENSBTAG00000004154-TCONS_00074514	-0.67811	0.0218269	MFP			ENSBTAG00000019406-TCONS_00036160	0.910412	9.91e-05	PAR
ENSBTAG00000004154-TCONS_00055163	-0.636978	0.0350549	MFP			ENSBTAG00000055190-TCONS_00070174	0.910373	9.92e-05	PAR
ENSBTAG00000004154-TCONS_00001580	-0.709338	0.0145022	MFP			ENSBTAG00000009510-TCONS_00048468	0.910357	9.93e-05	PAR
ENSBTAG00000004154-TCONS_00065023	-0.654456	0.0288938	MFP			ENSBTAG00000009717-TCONS_00048468	0.910369	9.93e-05	PAR
ENSBTAG00000004154-TCONS_00055827	-0.734303	0.0100745	MFP			ENSBTAG00000020983-TCONS_00006591	0.910339	9.94e-05	PAR
ENSBTAG00000004154-TCONS_00018261	-0.621553	0.0412074	MFP			ENSBTAG00000000820-TCONS_00031157	0.910291	9.96e-05	PAR
ENSBTAG00000004154-TCONS_00043124	-0.605389	0.0484181	MFP			ENSBTAG00000045835-TCONS_00031157	0.910255	9.98e-05	PAR
ENSBTAG00000004154-TCONS_00049867	-0.65419	0.0289817	MFP			ENSBTAG00000009430-TCONS_00061869	0.910245	9.99e-05	PAR
ENSBTAG00000004154-TCONS_00033025	-0.637244	0.034955	MFP			ENSBTAG00000011207-TCONS_00043293	0.910232	9.99e-05	PAR
ENSBTAG00000004154-TCONS_00027412	-0.635875	0.0354723	MFP			ENSBTAG00000032092-TCONS_00063960	-0.910247	9.99e-05	PAR
ENSBTAG00000004154-TCONS_00021175	-0.637494	0.034861	MFP			ENSBTAG00000050449-TCONS_00052407	0.910178	0.00010019	PAR
ENSBTAG00000004187-TCONS_00070674	-0.672638	0.0233383	MFP			ENSBTAG00000016223-TCONS_00049096	0.910172	0.000100219	PAR
ENSBTAG00000004187-TCONS_00061869	-0.626796	0.0390384	MFP			ENSBTAG00000049408-TCONS_00039007	0.910156	0.000100295	PAR
ENSBTAG00000004187-TCONS_00010575	-0.691799	0.018352	MFP			ENSBTAG00000050217-TCONS_00015613	0.910119	0.000100479	PAR
ENSBTAG00000004187-TCONS_00016005	-0.772625	0.00530941	MFP			ENSBTAG00000011936-TCONS_00091815	0.910011	0.000101007	PAR
ENSBTAG00000004187-TCONS_00023208	0.824211	0.00180646	MFP			ENSBTAG00000052480-TCONS_00012484	0.910008	0.000101022	PAR
ENSBTAG00000004187-TCONS_00044617	0.64425	0.03239	MFP			ENSBTAG00000017595-TCONS_00052407	0.909998	0.000101068	PAR
ENSBTAG00000004187-TCONS_00053570	0.628175	0.0384812	MFP			ENSBTAG00000000983-TCONS_00031157	0.909993	0.000101094	PAR
ENSBTAG00000004187-TCONS_00044606	0.800869	0.0030542	MFP			ENSBTAG00000048639-TCONS_00018261	0.909965	0.00010123	PAR
ENSBTAG00000004187-TCONS_00004732	0.681076	0.0210372	MFP			ENSBTAG00000001865-TCONS_00015613	0.909964	0.000101236	PAR
ENSBTAG00000004187-TCONS_00093901	0.732471	0.0103608	MFP			ENSBTAG00000010610-TCONS_00031157	0.909947	0.000101321	PAR
ENSBTAG00000004187-TCONS_00089245	0.610729	0.0459471	MFP			ENSBTAG00000014448-TCONS_00066624	-0.909945	0.000101329	PAR
ENSBTAG00000004187-TCONS_00070390	0.685708	0.0198451	MFP			ENSBTAG00000015902-TCONS_00078584	-0.90994	0.000101355	PAR
ENSBTAG00000004187-TCONS_00018258	0.663819	0.0259284	MFP			ENSBTAG00000033835-TCONS_00006591	0.909936	0.000101376	PAR
ENSBTAG00000004187-TCONS_00079255	0.861398	0.000655975	MFP			ENSBTAG00000019267-TCONS_00029087	0.909923	0.00010144	PAR
ENSBTAG00000004187-TCONS_00049846	0.710762	0.0142176	MFP			ENSBTAG00000025140-TCONS_00089245	0.909843	0.00010183	PAR
ENSBTAG00000004187-TCONS_00001580	0.839314	0.00123391	MFP			ENSBTAG00000016177-TCONS_00088670	0.909777	0.00010216	PAR
ENSBTAG00000004187-TCONS_00018134	0.626577	0.0391276	MFP			ENSBTAG00000013241-TCONS_00062902	0.909733	0.000102374	PAR
ENSBTAG00000004187-TCONS_00072890	0.671984	0.0235239	MFP			ENSBTAG00000018220-TCONS_00063960	-0.909714	0.00010247	PAR
ENSBTAG00000004187-TCONS_00021306	0.720853	0.0123151	MFP			ENSBTAG00000006221-TCONS_00010571	0.909695	0.000102566	PAR
ENSBTAG00000004187-TCONS_00018261	0.722857	0.0119603	MFP			ENSBTAG00000010361-TCONS_00039007	0.909692	0.000102579	PAR
ENSBTAG00000004187-TCONS_00058982	0.672078	0.0234972	MFP			ENSBTAG00000017188-TCONS_00015642	0.909687	0.000102606	PAR
ENSBTAG00000004187-TCONS_00090247	0.683304	0.0204578	MFP			ENSBTAG00000038490-TCONS_00062657	0.90968	0.00010264	PAR
ENSBTAG00000004187-TCONS_00043124	0.810423	0.00248433	MFP			ENSBTAG00000050852-TCONS_00063960	-0.909652	0.000102777	PAR
ENSBTAG00000004187-TCONS_00093900	0.644613	0.0322608	MFP			ENSBTAG00000007068-TCONS_00048468	0.909645	0.000102811	PAR
ENSBTAG00000004187-TCONS_00055019	0.690745	0.0186045	MFP			ENSBTAG00000054135-TCONS_00039007	0.909639	0.00010284	PAR
ENSBTAG00000004272-TCONS_00021041	0.647348	0.031299	MFP			ENSBTAG00000025448-TCONS_00006591	0.909621	0.00010293	PAR
ENSBTAG00000004272-TCONS_00018480	0.622643	0.0407497	MFP			ENSBTAG00000013764-TCONS_00031157	0.909617	0.000102954	PAR
ENSBTAG00000004272-TCONS_00053917	0.685343	0.0199374	MFP			ENSBTAG00000030114-TCONS_00089245	0.909596	0.000103058	PAR
ENSBTAG00000004272-TCONS_00076819	0.780471	0.00458919	MFP			ENSBTAG00000012465-TCONS_00089245	0.909591	0.000103079	PAR
ENSBTAG00000004272-TCONS_00016005	0.623713	0.040304	MFP			ENSBTAG00000017524-TCONS_00048468	0.909575	0.000103161	PAR
ENSBTAG00000004272-TCONS_00066886	0.666509	0.0251178	MFP			ENSBTAG00000027841-TCONS_00062902	0.909545	0.000103311	PAR
ENSBTAG00000004272-TCONS_00087742	0.656375	0.0282676	MFP			ENSBTAG00000012307-TCONS_00031157	0.909527	0.000103399	PAR
ENSBTAG00000004272-TCONS_00013677	-0.781466	0.00450328	MFP			ENSBTAG00000046177-TCONS_00052407	0.909475	0.000103661	PAR
ENSBTAG00000004272-TCONS_00093901	-0.732479	0.0103595	MFP			ENSBTAG00000013117-TCONS_00089245	0.909461	0.000103731	PAR
ENSBTAG00000004272-TCONS_00049846	-0.604574	0.0488033	MFP			ENSBTAG00000054157-TCONS_00015613	0.909449	0.000103792	PAR
ENSBTAG00000004272-TCONS_00072886	-0.80114	0.00303676	MFP			ENSBTAG00000046419-TCONS_00048468	0.909437	0.000103848	PAR
ENSBTAG00000004272-TCONS_00065023	-0.722661	0.0119947	MFP			ENSBTAG00000024318-TCONS_00049096	0.909435	0.000103862	PAR
ENSBTAG00000004272-TCONS_00018134	-0.615316	0.043895	MFP			ENSBTAG00000020355-TCONS_00006591	0.909429	0.000103889	PAR
ENSBTAG00000004272-TCONS_00021306	-0.651362	0.0299242	MFP			ENSBTAG00000000395-TCONS_00049096	0.909423	0.000103921	PAR
ENSBTAG00000004272-TCONS_00058982	-0.694143	0.0177996	MFP			ENSBTAG00000050852-TCONS_00070174	0.9094	0.000104037	PAR
ENSBTAG00000004272-TCONS_00046976	-0.632306	0.0368459	MFP			ENSBTAG00000015926-TCONS_00018261	0.90938	0.000104137	PAR
ENSBTAG00000004272-TCONS_00072889	-0.68196	0.0208059	MFP			ENSBTAG00000031673-TCONS_00072890	0.909379	0.000104141	PAR
ENSBTAG00000004272-TCONS_00093900	-0.707642	0.0148466	MFP			ENSBTAG00000015185-TCONS_00015613	0.909367	0.000104198	PAR
ENSBTAG00000004272-TCONS_00097040	-0.656634	0.0281839	MFP			ENSBTAG00000017816-TCONS_00031157	0.909301	0.000104531	PAR
ENSBTAG00000004272-TCONS_00063292	-0.752187	0.007574	MFP			ENSBTAG00000014642-TCONS_00016752	0.90925	0.000104788	PAR
ENSBTAG00000004283-TCONS_00021041	0.711583	0.0140554	MFP			ENSBTAG00000052916-TCONS_00088670	0.909208	0.000105001	PAR
ENSBTAG00000004283-TCONS_00070674	0.631807	0.0370406	MFP			ENSBTAG00000013586-TCONS_00052407	0.909201	0.000105036	PAR
ENSBTAG00000004283-TCONS_00018480	0.637034	0.0350339	MFP			ENSBTAG00000048877-TCONS_00062902	0.909195	0.000105068	PAR
ENSBTAG00000004283-TCONS_00010575	0.765546	0.00602768	MFP			ENSBTAG00000011921-TCONS_00036160	0.909176	0.000105163	PAR
ENSBTAG00000004283-TCONS_00015613	0.702703	0.0158825	MFP			ENSBTAG00000002979-TCONS_00063960	-0.9091	0.000105548	PAR
ENSBTAG00000004283-TCONS_00029087	0.618525	0.0424975	MFP			ENSBTAG00000047621-TCONS_00015613	0.909074	0.00010568	PAR
ENSBTAG00000004283-TCONS_00028604	0.632097	0.0369272	MFP			ENSBTAG00000008419-TCONS_00048468	0.909061	0.000105746	PAR
ENSBTAG00000004283-TCONS_00037362	0.673131	0.0231992	MFP			ENSBTAG00000004921-TCONS_00018261	-0.909052	0.00010579	PAR
ENSBTAG00000004283-TCONS_00053917	0.672074	0.0234983	MFP			ENSBTAG00000018347-TCONS_00039007	0.908999	0.000106062	PAR
ENSBTAG00000004283-TCONS_00055976	0.641315	0.0334479	MFP			ENSBTAG00000047238-TCONS_00062657	0.908998	0.000106066	PAR
ENSBTAG00000004283-TCONS_00051822	0.611065	0.0457945	MFP			ENSBTAG00000020809-TCONS_00049096	0.908979	0.000106164	PAR
ENSBTAG00000004283-TCONS_00066886	0.616923	0.0431912	MFP			ENSBTAG00000007156-TCONS_00066624	-0.908969	0.000106211	PAR
ENSBTAG00000004283-TCONS_00053570	-0.672456	0.0233897	MFP			ENSBTAG00000006037-TCONS_00048468	0.908954	0.000106291	PAR
ENSBTAG00000004283-TCONS_00044606	-0.796082	0.00337364	MFP			ENSBTAG00000007228-TCONS_00089245	0.908947	0.000106324	PAR
ENSBTAG00000004283-TCONS_00004732	-0.630287	0.0376391	MFP			ENSBTAG00000053347-TCONS_00006416	0.908907	0.000106527	PAR
ENSBTAG00000004283-TCONS_00093901	-0.762686	0.00633723	MFP			ENSBTAG00000054045-TCONS_00039007	0.90888	0.000106667	PAR
ENSBTAG00000004283-TCONS_00003133	-0.789395	0.00386063	MFP			ENSBTAG00000007758-TCONS_00063960	-0.908832	0.000106914	PAR
ENSBTAG00000004283-TCONS_00093904	-0.643999	0.0324796	MFP			ENSBTAG00000038865-TCONS_00062963	0.908677	0.000107707	PAR
ENSBTAG00000004283-TCONS_00018258	-0.657324	0.0279615	MFP			ENSBTAG00000052078-TCONS_00088670	-0.908653	0.000107833	PAR
ENSBTAG00000004283-TCONS_00087806	-0.732572	0.0103448	MFP			ENSBTAG00000025664-TCONS_00063960	-0.908622	0.000107993	PAR
ENSBTAG00000004283-TCONS_00042392	-0.60419	0.0489856	MFP			ENSBTAG00000011003-TCONS_00052407	0.908604	0.000108084	PAR
ENSBTAG00000004283-TCONS_00074514	-0.741187	0.00905028	MFP			ENSBTAG00000053305-TCONS_00062902	0.908567	0.000108276	PAR
ENSBTAG00000004283-TCONS_00049846	-0.666479	0.0251268	MFP			ENSBTAG00000052247-TCONS_00037083	0.908552	0.000108353	PAR
ENSBTAG00000004283-TCONS_00043293	-0.696588	0.0172358	MFP			ENSBTAG00000040034-TCONS_00069819	0.908549	0.000108369	PAR
ENSBTAG00000004283-TCONS_00055163	-0.732783	0.0103116	MFP			ENSBTAG00000006111-TCONS_00028134	0.908485	0.0001087	PAR
ENSBTAG00000004283-TCONS_00001580	-0.757604	0.00691577	MFP			ENSBTAG00000010018-TCONS_00063960	-0.908403	0.000109125	PAR
ENSBTAG00000004283-TCONS_00065023	-0.824615	0.00178898	MFP			ENSBTAG00000018413-TCONS_00043293	0.908354	0.000109381	PAR
ENSBTAG00000004283-TCONS_00048011	-0.670044	0.0240803	MFP			ENSBTAG00000016109-TCONS_00066918	0.908353	0.000109384	PAR
ENSBTAG00000004283-TCONS_00018134	-0.6792	0.021534	MFP			ENSBTAG00000031572-TCONS_00088670	0.908337	0.000109468	PAR
ENSBTAG00000004283-TCONS_00046037	-0.668667	0.0244807	MFP			ENSBTAG00000035018-TCONS_00062902	0.90828	0.000109767	PAR
ENSBTAG00000004283-TCONS_00072890	-0.613016	0.0449159	MFP			ENSBTAG00000001288-TCONS_00031157	0.908193	0.000110222	PAR
ENSBTAG00000004283-TCONS_00021306	-0.659978	0.0271175	MFP			ENSBTAG00000013320-TCONS_00070174	0.908128	0.000110564	PAR
ENSBTAG00000004283-TCONS_00054796	-0.788494	0.00392997	MFP			ENSBTAG00000039049-TCONS_00066918	0.908114	0.000110635	PAR
ENSBTAG00000004283-TCONS_00066918	-0.767349	0.00583833	MFP			ENSBTAG00000050985-TCONS_00066624	0.908106	0.000110679	PAR
ENSBTAG00000004283-TCONS_00055827	-0.821557	0.00192464	MFP			ENSBTAG00000012265-TCONS_00039007	0.908098	0.000110721	PAR
ENSBTAG00000004283-TCONS_00018261	-0.863726	0.000609973	MFP			ENSBTAG00000032591-TCONS_00049096	0.908074	0.000110847	PAR
ENSBTAG00000004283-TCONS_00019177	-0.788259	0.00394826	MFP			ENSBTAG00000010195-TCONS_00066918	0.908069	0.000110874	PAR
ENSBTAG00000004283-TCONS_00030564	-0.612779	0.0450219	MFP			ENSBTAG00000014576-TCONS_00089245	0.90802	0.000111133	PAR
ENSBTAG00000004283-TCONS_00058982	-0.746752	0.00827943	MFP			ENSBTAG00000021518-TCONS_00018261	0.90799	0.000111287	PAR
ENSBTAG00000004283-TCONS_00046976	-0.760707	0.00655806	MFP			ENSBTAG00000015235-TCONS_00066624	-0.907982	0.000111332	PAR
ENSBTAG00000004283-TCONS_00090247	-0.662915	0.0262049	MFP			ENSBTAG00000014205-TCONS_00091815	0.907969	0.0001114	PAR
ENSBTAG00000004283-TCONS_00043124	-0.635344	0.0356742	MFP			ENSBTAG00000030518-TCONS_00048468	0.907961	0.000111443	PAR
ENSBTAG00000004283-TCONS_00072889	-0.749081	0.0079716	MFP			ENSBTAG00000018513-TCONS_00015613	0.90794	0.000111553	PAR
ENSBTAG00000004283-TCONS_00093900	-0.713559	0.0136704	MFP			ENSBTAG00000046407-TCONS_00016752	-0.907898	0.000111778	PAR
ENSBTAG00000004283-TCONS_00049867	-0.786362	0.00409783	MFP			ENSBTAG00000047166-TCONS_00091815	0.907893	0.0001118	PAR
ENSBTAG00000004283-TCONS_00033025	-0.606125	0.0480725	MFP			ENSBTAG00000027684-TCONS_00018261	-0.907885	0.000111843	PAR
ENSBTAG00000004283-TCONS_00097040	-0.636928	0.0350738	MFP			ENSBTAG00000017805-TCONS_00066624	0.907877	0.000111884	PAR
ENSBTAG00000004283-TCONS_00022314	-0.690521	0.0186585	MFP			ENSBTAG00000053905-TCONS_00072890	0.907874	0.000111905	PAR
ENSBTAG00000004283-TCONS_00055019	-0.715747	0.013253	MFP			ENSBTAG00000014576-TCONS_00048468	0.907862	0.000111967	PAR
ENSBTAG00000004283-TCONS_00092842	-0.84633	0.00102015	MFP			ENSBTAG00000021764-TCONS_00015613	0.907853	0.000112013	PAR
ENSBTAG00000004283-TCONS_00027412	-0.84633	0.00102017	MFP			ENSBTAG00000034091-TCONS_00015613	0.907828	0.000112148	PAR
ENSBTAG00000004283-TCONS_00073072	-0.684802	0.0200745	MFP			ENSBTAG00000054527-TCONS_00066624	-0.907805	0.000112268	PAR
ENSBTAG00000004283-TCONS_00021175	-0.815423	0.00221979	MFP			ENSBTAG00000019612-TCONS_00015613	0.907797	0.000112314	PAR
ENSBTAG00000004305-TCONS_00018480	0.820701	0.00196395	MFP			ENSBTAG00000031673-TCONS_00006591	0.907778	0.000112415	PAR
ENSBTAG00000004305-TCONS_00037362	0.805264	0.00278118	MFP			ENSBTAG00000022007-TCONS_00091815	0.907767	0.000112472	PAR
ENSBTAG00000004305-TCONS_00053917	0.923545	4.95e-05	MFP			ENSBTAG00000010119-TCONS_00062963	0.907733	0.000112652	PAR
ENSBTAG00000004305-TCONS_00044448	0.698	0.0169163	MFP			ENSBTAG00000014576-TCONS_00039007	0.907729	0.000112672	PAR
ENSBTAG00000004305-TCONS_00066886	0.841838	0.00115348	MFP			ENSBTAG00000050476-TCONS_00015642	0.907685	0.000112906	PAR
ENSBTAG00000004305-TCONS_00087742	0.777456	0.00485683	MFP			ENSBTAG00000005308-TCONS_00062963	0.907641	0.000113143	PAR
ENSBTAG00000004305-TCONS_00062242	-0.611434	0.0456274	MFP			ENSBTAG00000001141-TCONS_00091815	0.907621	0.000113251	PAR
ENSBTAG00000004305-TCONS_00013677	-0.672392	0.023408	MFP			ENSBTAG00000024942-TCONS_00015613	0.907546	0.000113653	PAR
ENSBTAG00000004305-TCONS_00044606	-0.684754	0.0200867	MFP			ENSBTAG00000051539-TCONS_00069819	0.907541	0.000113677	PAR
ENSBTAG00000004305-TCONS_00004732	-0.645581	0.0319183	MFP			ENSBTAG00000022379-TCONS_00089245	0.907469	0.000114067	PAR
ENSBTAG00000004305-TCONS_00093901	-0.897579	0.000177511	MFP			ENSBTAG00000003220-TCONS_00048468	0.907377	0.000114562	PAR
ENSBTAG00000004305-TCONS_00003133	-0.650822	0.0301068	MFP			ENSBTAG00000011589-TCONS_00091815	0.907349	0.000114711	PAR
ENSBTAG00000004305-TCONS_00087806	-0.642811	0.0329057	MFP			ENSBTAG00000050362-TCONS_00072890	0.907348	0.000114716	PAR
ENSBTAG00000004305-TCONS_00074514	-0.722376	0.0120448	MFP			ENSBTAG00000039937-TCONS_00062657	0.907342	0.000114749	PAR
ENSBTAG00000004305-TCONS_00001580	-0.614094	0.0444355	MFP			ENSBTAG00000003074-TCONS_00063960	-0.90734	0.000114758	PAR
ENSBTAG00000004305-TCONS_00065023	-0.652207	0.0296406	MFP			ENSBTAG00000016580-TCONS_00058353	0.907331	0.000114806	PAR
ENSBTAG00000004305-TCONS_00018134	-0.610693	0.0459635	MFP			ENSBTAG00000021378-TCONS_00089245	0.907304	0.000114955	PAR
ENSBTAG00000004305-TCONS_00072890	-0.606941	0.0476907	MFP			ENSBTAG00000031572-TCONS_00062657	0.907293	0.000115014	PAR
ENSBTAG00000004305-TCONS_00054796	-0.617273	0.0430391	MFP			ENSBTAG00000014705-TCONS_00069819	0.907253	0.000115232	PAR
ENSBTAG00000004305-TCONS_00055827	-0.77983	0.00464511	MFP			ENSBTAG00000016754-TCONS_00015613	0.907211	0.00011546	PAR
ENSBTAG00000004305-TCONS_00018261	-0.609769	0.0463847	MFP			ENSBTAG00000017425-TCONS_00069819	0.907161	0.000115729	PAR
ENSBTAG00000004305-TCONS_00019177	-0.632785	0.0366593	MFP			ENSBTAG00000013131-TCONS_00066918	0.907135	0.000115873	PAR
ENSBTAG00000004305-TCONS_00058982	-0.757011	0.00698568	MFP			ENSBTAG00000048972-TCONS_00049096	0.907067	0.000116245	PAR
ENSBTAG00000004305-TCONS_00046976	-0.635425	0.0356436	MFP			ENSBTAG00000003220-TCONS_00072890	0.907043	0.000116372	PAR
ENSBTAG00000004305-TCONS_00072889	-0.736729	0.00970451	MFP			ENSBTAG00000005222-TCONS_00066918	0.906977	0.000116733	PAR
ENSBTAG00000004305-TCONS_00093900	-0.634742	0.0359042	MFP			ENSBTAG00000018833-TCONS_00048468	0.906926	0.000117015	PAR
ENSBTAG00000004305-TCONS_00049867	-0.671242	0.0237355	MFP			ENSBTAG00000018707-TCONS_00089245	0.906872	0.000117312	PAR
ENSBTAG00000004305-TCONS_00033025	-0.719248	0.0126046	MFP			ENSBTAG00000022986-TCONS_00049096	0.906829	0.000117546	PAR
ENSBTAG00000004305-TCONS_00055019	-0.723981	0.0117646	MFP			ENSBTAG00000005448-TCONS_00015613	0.90682	0.000117599	PAR
ENSBTAG00000004305-TCONS_00092842	-0.610714	0.0459538	MFP			ENSBTAG00000050951-TCONS_00089245	0.906778	0.000117826	PAR
ENSBTAG00000004305-TCONS_00027412	-0.615721	0.043717	MFP			ENSBTAG00000023472-TCONS_00015613	0.906759	0.000117933	PAR
ENSBTAG00000004305-TCONS_00073072	-0.710169	0.0143357	MFP			ENSBTAG00000014612-TCONS_00091815	0.90671	0.000118202	PAR
ENSBTAG00000004305-TCONS_00021175	-0.632921	0.0366065	MFP			ENSBTAG00000049022-TCONS_00088670	0.906701	0.000118252	PAR
ENSBTAG00000004362-TCONS_00021041	0.71466	0.0134593	MFP			ENSBTAG00000007216-TCONS_00016752	-0.906668	0.000118437	PAR
ENSBTAG00000004362-TCONS_00029087	0.62991	0.0377883	MFP			ENSBTAG00000038889-TCONS_00018261	0.906667	0.000118442	PAR
ENSBTAG00000004362-TCONS_00076819	0.668454	0.0245429	MFP			ENSBTAG00000040103-TCONS_00049816	-0.906666	0.000118447	PAR
ENSBTAG00000004362-TCONS_00016005	0.848811	0.000951696	MFP			ENSBTAG00000018238-TCONS_00012484	0.906656	0.000118503	PAR
ENSBTAG00000004362-TCONS_00070390	-0.71131	0.0141093	MFP			ENSBTAG00000014576-TCONS_00031157	0.906655	0.000118505	PAR
ENSBTAG00000004386-TCONS_00021041	0.79965	0.0031333	MFP			ENSBTAG00000003669-TCONS_00036160	0.90664	0.000118592	PAR
ENSBTAG00000004386-TCONS_00010575	0.615069	0.0440039	MFP			ENSBTAG00000020755-TCONS_00039007	0.906626	0.000118666	PAR
ENSBTAG00000004386-TCONS_00029087	0.843946	0.00108938	MFP			ENSBTAG00000019008-TCONS_00055975	0.906622	0.00011869	PAR
ENSBTAG00000004386-TCONS_00028604	0.775358	0.00504966	MFP			ENSBTAG00000052368-TCONS_00006591	0.906603	0.000118796	PAR
ENSBTAG00000004386-TCONS_00076819	0.636378	0.0352815	MFP			ENSBTAG00000020481-TCONS_00016752	-0.906567	0.000118995	PAR
ENSBTAG00000004386-TCONS_00016005	0.816709	0.00215527	MFP			ENSBTAG00000053905-TCONS_00018261	0.906519	0.000119262	PAR
ENSBTAG00000004386-TCONS_00023208	-0.613696	0.0446126	MFP			ENSBTAG00000021378-TCONS_00031157	0.906485	0.000119454	PAR
ENSBTAG00000004386-TCONS_00053570	-0.659531	0.0272584	MFP			ENSBTAG00000020987-TCONS_00089245	0.906465	0.000119564	PAR
ENSBTAG00000004386-TCONS_00003133	-0.702866	0.0158476	MFP			ENSBTAG00000012887-TCONS_00088952	0.906453	0.000119628	PAR
ENSBTAG00000004386-TCONS_00070390	-0.722851	0.0119614	MFP			ENSBTAG00000022020-TCONS_00072890	0.906438	0.000119715	PAR
ENSBTAG00000004386-TCONS_00087806	-0.609588	0.0464675	MFP			ENSBTAG00000007109-TCONS_00048468	0.906379	0.000120043	PAR
ENSBTAG00000004386-TCONS_00042392	-0.656624	0.0281872	MFP			ENSBTAG00000016109-TCONS_00069819	0.906331	0.000120314	PAR
ENSBTAG00000004386-TCONS_00049846	-0.663743	0.0259516	MFP			ENSBTAG00000014831-TCONS_00089245	0.906327	0.000120336	PAR
ENSBTAG00000004386-TCONS_00043293	-0.652899	0.0294092	MFP			ENSBTAG00000019798-TCONS_00092145	0.906297	0.000120503	PAR
ENSBTAG00000004386-TCONS_00072886	-0.678972	0.0215952	MFP			ENSBTAG00000012178-TCONS_00018261	0.906295	0.000120512	PAR
ENSBTAG00000004386-TCONS_00065023	-0.820475	0.00197442	MFP			ENSBTAG00000019287-TCONS_00088670	0.906279	0.000120602	PAR
ENSBTAG00000004386-TCONS_00048011	-0.605364	0.0484301	MFP			ENSBTAG00000011245-TCONS_00052407	0.906258	0.00012072	PAR
ENSBTAG00000004386-TCONS_00046037	-0.710216	0.0143263	MFP			ENSBTAG00000011001-TCONS_00039007	0.906195	0.000121076	PAR
ENSBTAG00000004386-TCONS_00021306	-0.736062	0.00980522	MFP			ENSBTAG00000014612-TCONS_00062657	0.906183	0.000121143	PAR
ENSBTAG00000004386-TCONS_00066918	-0.790274	0.00379384	MFP			ENSBTAG00000049877-TCONS_00058353	0.906167	0.000121231	PAR
ENSBTAG00000004386-TCONS_00018261	-0.729664	0.0108106	MFP			ENSBTAG00000018518-TCONS_00088670	0.906152	0.000121315	PAR
ENSBTAG00000004386-TCONS_00019177	-0.693579	0.0179312	MFP			ENSBTAG00000032531-TCONS_00048468	0.906146	0.000121351	PAR
ENSBTAG00000004386-TCONS_00058982	-0.627169	0.0388871	MFP			ENSBTAG00000050443-TCONS_00066624	-0.906144	0.00012136	PAR
ENSBTAG00000004386-TCONS_00046976	-0.68557	0.01988	MFP			ENSBTAG00000003636-TCONS_00063960	-0.906119	0.000121506	PAR
ENSBTAG00000004386-TCONS_00090247	-0.632039	0.0369499	MFP			ENSBTAG00000017524-TCONS_00062902	0.906091	0.00012166	PAR
ENSBTAG00000004386-TCONS_00093900	-0.714115	0.0135635	MFP			ENSBTAG00000016768-TCONS_00015613	0.906073	0.000121764	PAR
ENSBTAG00000004386-TCONS_00097040	-0.63387	0.0362393	MFP			ENSBTAG00000007146-TCONS_00091815	0.906059	0.000121841	PAR
ENSBTAG00000004386-TCONS_00055019	-0.612314	0.0452307	MFP			ENSBTAG00000012931-TCONS_00031157	0.906054	0.00012187	PAR
ENSBTAG00000004386-TCONS_00063292	-0.651184	0.0299845	MFP			ENSBTAG00000048876-TCONS_00052407	0.906051	0.000121887	PAR
ENSBTAG00000004386-TCONS_00092842	-0.706251	0.0151332	MFP			ENSBTAG00000048896-TCONS_00049096	0.906009	0.000122128	PAR
ENSBTAG00000004386-TCONS_00027412	-0.880498	0.000346411	MFP			ENSBTAG00000054604-TCONS_00015613	0.906001	0.000122173	PAR
ENSBTAG00000004386-TCONS_00073072	-0.604987	0.0486079	MFP			ENSBTAG00000006828-TCONS_00006591	0.905977	0.000122305	PAR
ENSBTAG00000004386-TCONS_00021175	-0.70888	0.0145947	MFP			ENSBTAG00000025634-TCONS_00032507	0.905934	0.000122552	PAR
ENSBTAG00000004399-TCONS_00021041	-0.636871	0.0350953	MFP			ENSBTAG00000005546-TCONS_00039007	0.905916	0.000122651	PAR
ENSBTAG00000004399-TCONS_00076819	-0.632386	0.0368145	MFP			ENSBTAG00000017333-TCONS_00048468	0.905911	0.000122683	PAR
ENSBTAG00000004399-TCONS_00087806	0.801213	0.00303212	MFP			ENSBTAG00000012444-TCONS_00066624	-0.90591	0.000122687	PAR
ENSBTAG00000004399-TCONS_00042966	0.850014	0.000919747	MFP			ENSBTAG00000011010-TCONS_00062657	0.905875	0.000122886	PAR
ENSBTAG00000004399-TCONS_00049846	0.614151	0.0444099	MFP			ENSBTAG00000002880-TCONS_00006416	0.905875	0.000122889	PAR
ENSBTAG00000004399-TCONS_00043293	0.944683	1.19e-05	MFP			ENSBTAG00000011896-TCONS_00006591	0.905791	0.000123365	PAR
ENSBTAG00000004399-TCONS_00065023	0.606724	0.0477921	MFP			ENSBTAG00000027434-TCONS_00018261	-0.905768	0.000123495	PAR
ENSBTAG00000004399-TCONS_00066918	0.745715	0.00841929	MFP			ENSBTAG00000020244-TCONS_00029087	-0.905718	0.000123782	PAR
ENSBTAG00000004399-TCONS_00055827	0.660092	0.0270818	MFP			ENSBTAG00000009607-TCONS_00058353	0.905665	0.000124089	PAR
ENSBTAG00000004399-TCONS_00018261	0.648209	0.0310007	MFP			ENSBTAG00000013929-TCONS_00048468	0.905654	0.000124149	PAR
ENSBTAG00000004399-TCONS_00019177	0.807247	0.00266409	MFP			ENSBTAG00000011092-TCONS_00067174	0.905619	0.000124348	PAR
ENSBTAG00000004399-TCONS_00072889	0.794926	0.0034544	MFP			ENSBTAG00000016125-TCONS_00063960	-0.905598	0.000124474	PAR
ENSBTAG00000004399-TCONS_00093900	0.792044	0.00366192	MFP			ENSBTAG00000038461-TCONS_00072889	-0.905538	0.000124817	PAR
ENSBTAG00000004399-TCONS_00049867	0.732302	0.0103875	MFP			ENSBTAG00000033449-TCONS_00072890	0.905533	0.000124847	PAR
ENSBTAG00000004399-TCONS_00092842	0.739098	0.00935269	MFP			ENSBTAG00000017805-TCONS_00069819	0.905529	0.000124868	PAR
ENSBTAG00000004399-TCONS_00027412	0.71036	0.0142975	MFP			ENSBTAG00000038461-TCONS_00073072	-0.905513	0.000124961	PAR
ENSBTAG00000004399-TCONS_00021175	0.89846	0.000170966	MFP			ENSBTAG00000001812-TCONS_00015642	0.905469	0.000125213	PAR
ENSBTAG00000004407-TCONS_00018480	0.781949	0.00446203	MFP			ENSBTAG00000031631-TCONS_00016752	-0.905438	0.000125396	PAR
ENSBTAG00000004407-TCONS_00010575	0.608565	0.046938	MFP			ENSBTAG00000046014-TCONS_00072890	0.905378	0.000125738	PAR
ENSBTAG00000004407-TCONS_00037362	0.799686	0.00313093	MFP			ENSBTAG00000009717-TCONS_00015613	0.905369	0.000125793	PAR
ENSBTAG00000004407-TCONS_00053917	0.85643	0.000762872	MFP			ENSBTAG00000006485-TCONS_00016752	-0.905368	0.000125799	PAR
ENSBTAG00000004407-TCONS_00044448	0.814007	0.00229244	MFP			ENSBTAG00000050476-TCONS_00066918	0.905308	0.000126146	PAR
ENSBTAG00000004407-TCONS_00066886	0.894069	0.000205502	MFP			ENSBTAG00000010345-TCONS_00073072	-0.905276	0.000126331	PAR
ENSBTAG00000004407-TCONS_00087742	0.838277	0.00126814	MFP			ENSBTAG00000000590-TCONS_00018261	-0.90526	0.000126424	PAR
ENSBTAG00000004407-TCONS_00013677	-0.624403	0.0400183	MFP			ENSBTAG00000050481-TCONS_00043293	0.905131	0.00012718	PAR
ENSBTAG00000004407-TCONS_00044606	-0.799133	0.00316731	MFP			ENSBTAG00000054120-TCONS_00048468	0.905129	0.000127191	PAR
ENSBTAG00000004407-TCONS_00093901	-0.84318	0.00111237	MFP			ENSBTAG00000007879-TCONS_00060547	0.905116	0.000127265	PAR
ENSBTAG00000004407-TCONS_00003133	-0.710671	0.0142358	MFP			ENSBTAG00000000138-TCONS_00062657	0.905114	0.00012728	PAR
ENSBTAG00000004407-TCONS_00087806	-0.608781	0.0468383	MFP			ENSBTAG00000017722-TCONS_00010571	0.905113	0.000127286	PAR
ENSBTAG00000004407-TCONS_00074514	-0.710875	0.0141954	MFP			ENSBTAG00000047165-TCONS_00089245	0.905111	0.000127294	PAR
ENSBTAG00000004407-TCONS_00055163	-0.683305	0.0204575	MFP			ENSBTAG00000021518-TCONS_00069819	0.905068	0.000127548	PAR
ENSBTAG00000004407-TCONS_00001580	-0.735908	0.00982849	MFP			ENSBTAG00000030114-TCONS_00066918	0.905027	0.000127787	PAR
ENSBTAG00000004407-TCONS_00065023	-0.703788	0.0156506	MFP			ENSBTAG00000054700-TCONS_00010718	0.904958	0.000128195	PAR
ENSBTAG00000004407-TCONS_00054796	-0.675395	0.0225678	MFP			ENSBTAG00000015794-TCONS_00072889	-0.904907	0.000128493	PAR
ENSBTAG00000004407-TCONS_00055827	-0.685352	0.0199351	MFP			ENSBTAG00000055254-TCONS_00032507	0.904851	0.00012882	PAR
ENSBTAG00000004407-TCONS_00018261	-0.643095	0.0328035	MFP			ENSBTAG00000008772-TCONS_00091815	0.904835	0.000128916	PAR
ENSBTAG00000004407-TCONS_00058982	-0.680333	0.021233	MFP			ENSBTAG00000019287-TCONS_00033404	0.904807	0.000129085	PAR
ENSBTAG00000004407-TCONS_00072889	-0.663625	0.0259877	MFP			ENSBTAG00000046256-TCONS_00016752	-0.904775	0.000129269	PAR
ENSBTAG00000004407-TCONS_00049867	-0.64882	0.03079	MFP			ENSBTAG00000026242-TCONS_00006591	0.904775	0.00012927	PAR
ENSBTAG00000004407-TCONS_00055019	-0.644337	0.032359	MFP			ENSBTAG00000054239-TCONS_00091815	0.904723	0.000129579	PAR
ENSBTAG00000004407-TCONS_00027412	-0.675535	0.0225291	MFP			ENSBTAG00000008250-TCONS_00066624	-0.904705	0.000129685	PAR
ENSBTAG00000004407-TCONS_00021175	-0.616281	0.0434714	MFP			ENSBTAG00000043553-TCONS_00072890	0.904655	0.000129984	PAR
ENSBTAG00000004510-TCONS_00021041	-0.772421	0.00532914	MFP			ENSBTAG00000048896-TCONS_00048468	0.904574	0.000130467	PAR
ENSBTAG00000004510-TCONS_00018480	-0.686949	0.0195341	MFP			ENSBTAG00000005448-TCONS_00031157	0.904535	0.000130695	PAR
ENSBTAG00000004510-TCONS_00015613	-0.603699	0.0492188	MFP			ENSBTAG00000006977-TCONS_00062902	0.904531	0.00013072	PAR
ENSBTAG00000004510-TCONS_00037362	-0.634801	0.0358815	MFP			ENSBTAG00000050476-TCONS_00006591	0.904529	0.000130734	PAR
ENSBTAG00000004510-TCONS_00062242	0.699047	0.0166821	MFP			ENSBTAG00000022890-TCONS_00048468	0.904494	0.00013094	PAR
ENSBTAG00000004510-TCONS_00053570	0.689048	0.0190161	MFP			ENSBTAG00000014758-TCONS_00048468	0.904494	0.000130945	PAR
ENSBTAG00000004510-TCONS_00013677	0.604723	0.0487326	MFP			ENSBTAG00000017430-TCONS_00049096	0.904488	0.000130976	PAR
ENSBTAG00000004510-TCONS_00044606	0.633268	0.0364719	MFP			ENSBTAG00000000124-TCONS_00048468	0.904481	0.000131021	PAR
ENSBTAG00000004510-TCONS_00003133	0.800972	0.00304754	MFP			ENSBTAG00000027020-TCONS_00063960	-0.904442	0.000131253	PAR
ENSBTAG00000004510-TCONS_00093904	0.762436	0.00636477	MFP			ENSBTAG00000008509-TCONS_00015613	0.904421	0.00013138	PAR
ENSBTAG00000004510-TCONS_00042392	0.650354	0.0302656	MFP			ENSBTAG00000015505-TCONS_00067174	0.904415	0.000131415	PAR
ENSBTAG00000004510-TCONS_00074514	0.64129	0.0334569	MFP			ENSBTAG00000050189-TCONS_00036160	0.904397	0.000131521	PAR
ENSBTAG00000004510-TCONS_00055163	0.667005	0.0249703	MFP			ENSBTAG00000012491-TCONS_00058353	0.904395	0.000131536	PAR
ENSBTAG00000004510-TCONS_00065023	0.732294	0.0103887	MFP			ENSBTAG00000025667-TCONS_00069819	0.904383	0.000131605	PAR
ENSBTAG00000004510-TCONS_00048011	0.912548	8.91e-05	MFP			ENSBTAG00000052247-TCONS_00044599	-0.904382	0.000131612	PAR
ENSBTAG00000004510-TCONS_00054796	0.728435	0.011012	MFP			ENSBTAG00000048906-TCONS_00060547	0.904345	0.000131836	PAR
ENSBTAG00000004510-TCONS_00055827	0.759943	0.0066448	MFP			ENSBTAG00000019694-TCONS_00048468	0.904299	0.000132109	PAR
ENSBTAG00000004510-TCONS_00019177	0.727226	0.0112128	MFP			ENSBTAG00000014402-TCONS_00091815	0.904268	0.000132296	PAR
ENSBTAG00000004510-TCONS_00046976	0.764247	0.00616684	MFP			ENSBTAG00000051540-TCONS_00016752	-0.904267	0.000132304	PAR
ENSBTAG00000004510-TCONS_00042063	0.641319	0.0334465	MFP			ENSBTAG00000018920-TCONS_00015613	0.904265	0.000132313	PAR
ENSBTAG00000004510-TCONS_00049867	0.759833	0.00665736	MFP			ENSBTAG00000021875-TCONS_00091815	0.904248	0.000132421	PAR
ENSBTAG00000004510-TCONS_00033025	0.649648	0.030506	MFP			ENSBTAG00000017333-TCONS_00006591	0.904237	0.000132484	PAR
ENSBTAG00000004510-TCONS_00022314	0.717848	0.0128611	MFP			ENSBTAG00000000812-TCONS_00052407	0.904233	0.00013251	PAR
ENSBTAG00000004510-TCONS_00092842	0.673608	0.023065	MFP			ENSBTAG00000005448-TCONS_00018261	0.904194	0.000132744	PAR
ENSBTAG00000004510-TCONS_00027412	0.646775	0.0314988	MFP			ENSBTAG00000050890-TCONS_00089245	0.904181	0.000132825	PAR
ENSBTAG00000004510-TCONS_00021175	0.725504	0.0115032	MFP			ENSBTAG00000001301-TCONS_00018261	0.904161	0.000132947	PAR
ENSBTAG00000004547-TCONS_00021041	0.674523	0.0228095	MFP			ENSBTAG00000019402-TCONS_00052407	0.90404	0.000133677	PAR
ENSBTAG00000004547-TCONS_00070674	0.788189	0.00395372	MFP			ENSBTAG00000018513-TCONS_00048468	0.90402	0.000133797	PAR
ENSBTAG00000004547-TCONS_00010575	0.683962	0.0202887	MFP			ENSBTAG00000009051-TCONS_00012484	-0.903988	0.000133994	PAR
ENSBTAG00000004547-TCONS_00029087	0.697672	0.0169902	MFP			ENSBTAG00000030690-TCONS_00031157	0.903956	0.000134186	PAR
ENSBTAG00000004547-TCONS_00028604	0.701937	0.0160476	MFP			ENSBTAG00000017381-TCONS_00018261	0.903945	0.000134255	PAR
ENSBTAG00000004547-TCONS_00037362	0.660381	0.0269911	MFP			ENSBTAG00000025782-TCONS_00088670	0.903935	0.000134312	PAR
ENSBTAG00000004547-TCONS_00044448	0.759517	0.00669356	MFP			ENSBTAG00000026242-TCONS_00018261	0.903921	0.000134402	PAR
ENSBTAG00000004547-TCONS_00016005	0.726767	0.0112897	MFP			ENSBTAG00000030114-TCONS_00031157	0.903877	0.000134669	PAR
ENSBTAG00000004547-TCONS_00049846	-0.752579	0.00752498	MFP			ENSBTAG00000005812-TCONS_00066624	0.903855	0.000134802	PAR
ENSBTAG00000004547-TCONS_00065023	-0.645733	0.0318646	MFP			ENSBTAG00000019574-TCONS_00066918	0.903847	0.000134851	PAR
ENSBTAG00000004547-TCONS_00090247	-0.605807	0.0482218	MFP			ENSBTAG00000045059-TCONS_00091976	0.903844	0.000134871	PAR
ENSBTAG00000004607-TCONS_00070674	0.714805	0.0134316	MFP			ENSBTAG00000009125-TCONS_00018261	-0.90383	0.000134958	PAR
ENSBTAG00000004607-TCONS_00010575	0.658826	0.0274815	MFP			ENSBTAG00000053196-TCONS_00062963	0.90382	0.000135018	PAR
ENSBTAG00000004607-TCONS_00015613	0.732719	0.0103217	MFP			ENSBTAG00000021487-TCONS_00044599	-0.903811	0.000135075	PAR
ENSBTAG00000004607-TCONS_00049846	-0.63127	0.0372512	MFP			ENSBTAG00000017158-TCONS_00069819	0.903765	0.000135353	PAR
ENSBTAG00000004796-TCONS_00061869	0.666749	0.0250466	MFP			ENSBTAG00000015307-TCONS_00063960	-0.903761	0.000135376	PAR
ENSBTAG00000004796-TCONS_00055976	0.667413	0.0248495	MFP			ENSBTAG00000019665-TCONS_00088670	0.903734	0.000135543	PAR
ENSBTAG00000004796-TCONS_00051822	0.758184	0.00684778	MFP			ENSBTAG00000010657-TCONS_00073072	-0.903721	0.000135622	PAR
ENSBTAG00000004796-TCONS_00044606	-0.641266	0.0334658	MFP			ENSBTAG00000015402-TCONS_00062657	0.903715	0.000135663	PAR
ENSBTAG00000004796-TCONS_00004732	-0.798153	0.00323252	MFP			ENSBTAG00000019049-TCONS_00018261	0.903714	0.000135669	PAR
ENSBTAG00000004796-TCONS_00093901	-0.795986	0.00338032	MFP			ENSBTAG00000012052-TCONS_00070174	0.90369	0.000135815	PAR
ENSBTAG00000004796-TCONS_00093904	-0.619906	0.041906	MFP			ENSBTAG00000000395-TCONS_00062902	0.903686	0.000135841	PAR
ENSBTAG00000004796-TCONS_00089245	-0.660496	0.0269551	MFP			ENSBTAG00000015520-TCONS_00016752	-0.903677	0.000135896	PAR
ENSBTAG00000004796-TCONS_00001580	-0.758162	0.00685042	MFP			ENSBTAG00000051461-TCONS_00015642	0.903676	0.0001359	PAR
ENSBTAG00000004796-TCONS_00018134	-0.772208	0.00534985	MFP			ENSBTAG00000027020-TCONS_00018261	-0.903662	0.000135988	PAR
ENSBTAG00000004796-TCONS_00054796	-0.720665	0.0123488	MFP			ENSBTAG00000025782-TCONS_00091815	0.903655	0.00013603	PAR
ENSBTAG00000004796-TCONS_00030564	-0.757313	0.00694995	MFP			ENSBTAG00000013764-TCONS_00048468	0.903582	0.000136481	PAR
ENSBTAG00000004796-TCONS_00058982	-0.711854	0.0140023	MFP			ENSBTAG00000002258-TCONS_00049096	0.903527	0.000136817	PAR
ENSBTAG00000004796-TCONS_00074477	-0.688986	0.0190312	MFP			ENSBTAG00000019574-TCONS_00089245	0.903479	0.000137115	PAR
ENSBTAG00000004860-TCONS_00021041	-0.750666	0.00776684	MFP			ENSBTAG00000018356-TCONS_00043293	0.903464	0.000137208	PAR
ENSBTAG00000004860-TCONS_00029087	-0.858794	0.000710493	MFP			ENSBTAG00000004735-TCONS_00063960	-0.903463	0.000137216	PAR
ENSBTAG00000004860-TCONS_00028604	-0.734956	0.00997393	MFP			ENSBTAG00000006686-TCONS_00089245	0.903461	0.000137226	PAR
ENSBTAG00000004860-TCONS_00055976	-0.611076	0.0457898	MFP			ENSBTAG00000005078-TCONS_00018261	-0.90345	0.000137298	PAR
ENSBTAG00000004860-TCONS_00016005	-0.649866	0.0304316	MFP			ENSBTAG00000055045-TCONS_00049096	0.903444	0.000137333	PAR
ENSBTAG00000004860-TCONS_00003133	0.875737	0.000410042	MFP			ENSBTAG00000023384-TCONS_00018261	-0.903443	0.000137341	PAR
ENSBTAG00000004860-TCONS_00042392	0.608691	0.0468796	MFP			ENSBTAG00000006262-TCONS_00048468	0.903424	0.000137458	PAR
ENSBTAG00000004860-TCONS_00049846	0.715802	0.0132428	MFP			ENSBTAG00000016838-TCONS_00091815	0.903407	0.000137564	PAR
ENSBTAG00000004860-TCONS_00072886	0.655899	0.0284222	MFP			ENSBTAG00000011917-TCONS_00052407	0.903339	0.000137982	PAR
ENSBTAG00000004860-TCONS_00065023	0.833218	0.00144551	MFP			ENSBTAG00000017644-TCONS_00070174	0.903335	0.000138007	PAR
ENSBTAG00000004860-TCONS_00046037	0.69052	0.0186587	MFP			ENSBTAG00000011892-TCONS_00018261	-0.903323	0.000138084	PAR
ENSBTAG00000004860-TCONS_00021306	0.656584	0.0281999	MFP			ENSBTAG00000040490-TCONS_00043293	0.903284	0.000138329	PAR
ENSBTAG00000004860-TCONS_00066918	0.656769	0.0281404	MFP			ENSBTAG00000001865-TCONS_00062963	0.903277	0.000138369	PAR
ENSBTAG00000004860-TCONS_00018261	0.679646	0.0214153	MFP			ENSBTAG00000019612-TCONS_00006591	0.903271	0.000138404	PAR
ENSBTAG00000004860-TCONS_00019177	0.738402	0.00945507	MFP			ENSBTAG00000003220-TCONS_00018261	0.903267	0.000138435	PAR
ENSBTAG00000004860-TCONS_00046976	0.788181	0.00395431	MFP			ENSBTAG00000037844-TCONS_00036008	0.903258	0.000138487	PAR
ENSBTAG00000004860-TCONS_00072889	0.737614	0.00957197	MFP			ENSBTAG00000015549-TCONS_00063960	-0.903191	0.000138908	PAR
ENSBTAG00000004860-TCONS_00093900	0.67503	0.0226686	MFP			ENSBTAG00000020355-TCONS_00049096	0.903152	0.000139148	PAR
ENSBTAG00000004860-TCONS_00097040	0.659923	0.0271349	MFP			ENSBTAG00000002880-TCONS_00089245	0.903133	0.000139271	PAR
ENSBTAG00000004860-TCONS_00063292	0.605313	0.0484539	MFP			ENSBTAG00000010766-TCONS_00081500	0.903105	0.000139445	PAR
ENSBTAG00000004860-TCONS_00092842	0.765693	0.00601202	MFP			ENSBTAG00000050953-TCONS_00016752	-0.903085	0.000139572	PAR
ENSBTAG00000004860-TCONS_00027412	0.843644	0.00109841	MFP			ENSBTAG00000015235-TCONS_00096038	0.903013	0.000140024	PAR
ENSBTAG00000004860-TCONS_00021175	0.695525	0.0174793	MFP			ENSBTAG00000008419-TCONS_00018261	0.903011	0.000140034	PAR
ENSBTAG00000005168-TCONS_00010575	-0.672095	0.0234922	MFP			ENSBTAG00000016704-TCONS_00088670	0.903	0.000140102	PAR
ENSBTAG00000005168-TCONS_00028604	-0.627903	0.0385909	MFP			ENSBTAG00000000257-TCONS_00062963	0.902997	0.000140122	PAR
ENSBTAG00000005168-TCONS_00023208	0.651805	0.0297752	MFP			ENSBTAG00000018465-TCONS_00089245	0.902969	0.000140298	PAR
ENSBTAG00000005168-TCONS_00053570	0.887491	0.000266864	MFP			ENSBTAG00000032092-TCONS_00066624	-0.902967	0.000140312	PAR
ENSBTAG00000005168-TCONS_00044606	0.867657	0.000537866	MFP			ENSBTAG00000050362-TCONS_00006416	0.902956	0.000140384	PAR
ENSBTAG00000005168-TCONS_00004732	0.700606	0.0163377	MFP			ENSBTAG00000049300-TCONS_00015613	0.902937	0.000140501	PAR
ENSBTAG00000005168-TCONS_00093901	0.697146	0.0171092	MFP			ENSBTAG00000018453-TCONS_00066624	0.902892	0.000140787	PAR
ENSBTAG00000005168-TCONS_00070390	0.678929	0.0216066	MFP			ENSBTAG00000025634-TCONS_00023272	0.902876	0.000140886	PAR
ENSBTAG00000005168-TCONS_00018258	0.892043	0.000223112	MFP			ENSBTAG00000017834-TCONS_00089245	0.902832	0.000141164	PAR
ENSBTAG00000005168-TCONS_00079255	0.868385	0.000525253	MFP			ENSBTAG00000019303-TCONS_00092145	0.902829	0.000141184	PAR
ENSBTAG00000005168-TCONS_00042392	0.65839	0.0276205	MFP			ENSBTAG00000014968-TCONS_00031157	0.90282	0.000141238	PAR
ENSBTAG00000005168-TCONS_00074514	0.875171	0.000418162	MFP			ENSBTAG00000021073-TCONS_00066624	-0.902813	0.000141287	PAR
ENSBTAG00000005168-TCONS_00055163	0.761451	0.0064744	MFP			ENSBTAG00000003238-TCONS_00015613	0.9028	0.000141369	PAR
ENSBTAG00000005168-TCONS_00048011	0.628791	0.0382345	MFP			ENSBTAG00000019024-TCONS_00052407	0.902766	0.000141582	PAR
ENSBTAG00000005168-TCONS_00018134	0.721818	0.0121434	MFP			ENSBTAG00000051230-TCONS_00066918	0.902741	0.000141738	PAR
ENSBTAG00000005168-TCONS_00059666	0.60596	0.0481497	MFP			ENSBTAG00000015769-TCONS_00036160	0.902735	0.000141777	PAR
ENSBTAG00000005168-TCONS_00046037	0.665456	0.0254329	MFP			ENSBTAG00000015988-TCONS_00048468	0.902705	0.000141969	PAR
ENSBTAG00000005168-TCONS_00072890	0.715187	0.0133591	MFP			ENSBTAG00000040477-TCONS_00049096	0.902675	0.000142158	PAR
ENSBTAG00000005168-TCONS_00066918	0.716891	0.0130386	MFP			ENSBTAG00000010178-TCONS_00066624	-0.902661	0.000142251	PAR
ENSBTAG00000005168-TCONS_00018261	0.825158	0.00176565	MFP			ENSBTAG00000001021-TCONS_00066918	0.902645	0.000142354	PAR
ENSBTAG00000005168-TCONS_00058982	0.750988	0.00772569	MFP			ENSBTAG00000002985-TCONS_00048468	0.902625	0.000142477	PAR
ENSBTAG00000005168-TCONS_00090247	0.827024	0.00168723	MFP			ENSBTAG00000011424-TCONS_00015613	0.902612	0.000142559	PAR
ENSBTAG00000005168-TCONS_00043124	0.912624	8.88e-05	MFP			ENSBTAG00000025220-TCONS_00063960	-0.902612	0.000142561	PAR
ENSBTAG00000005168-TCONS_00022314	0.758711	0.00678658	MFP			ENSBTAG00000002985-TCONS_00015613	0.902584	0.000142743	PAR
ENSBTAG00000005168-TCONS_00055019	0.87932	0.000361402	MFP			ENSBTAG00000020809-TCONS_00031157	0.902515	0.000143182	PAR
ENSBTAG00000005168-TCONS_00092842	0.65208	0.0296831	MFP			ENSBTAG00000002691-TCONS_00063960	-0.902455	0.000143568	PAR
ENSBTAG00000005168-TCONS_00027412	0.668796	0.024443	MFP			ENSBTAG00000019049-TCONS_00049096	0.902359	0.000144183	PAR
ENSBTAG00000005168-TCONS_00073072	0.698305	0.016848	MFP			ENSBTAG00000052965-TCONS_00072890	0.902336	0.000144331	PAR
ENSBTAG00000005198-TCONS_00070674	0.674842	0.0227207	MFP			ENSBTAG00000015792-TCONS_00052407	0.902325	0.000144401	PAR
ENSBTAG00000005198-TCONS_00010575	0.606411	0.0479385	MFP			ENSBTAG00000051043-TCONS_00089245	0.902321	0.000144428	PAR
ENSBTAG00000005198-TCONS_00028604	0.637005	0.0350451	MFP			ENSBTAG00000001852-TCONS_00063960	0.90232	0.000144431	PAR
ENSBTAG00000005198-TCONS_00037362	0.777228	0.00487749	MFP			ENSBTAG00000018347-TCONS_00089245	0.902319	0.000144441	PAR
ENSBTAG00000005198-TCONS_00053917	0.674473	0.0228234	MFP			ENSBTAG00000018326-TCONS_00015613	0.90229	0.000144628	PAR
ENSBTAG00000005198-TCONS_00044448	0.867634	0.00053827	MFP			ENSBTAG00000016649-TCONS_00073072	-0.902281	0.000144687	PAR
ENSBTAG00000005198-TCONS_00066886	0.743537	0.00871863	MFP			ENSBTAG00000022564-TCONS_00046037	0.902278	0.000144702	PAR
ENSBTAG00000005198-TCONS_00049846	-0.669183	0.0243302	MFP			ENSBTAG00000013131-TCONS_00039007	0.902259	0.000144827	PAR
ENSBTAG00000005219-TCONS_00076819	-0.781608	0.00449114	MFP			ENSBTAG00000010343-TCONS_00031157	0.902256	0.000144846	PAR
ENSBTAG00000005219-TCONS_00065325	-0.713785	0.0136269	MFP			ENSBTAG00000019595-TCONS_00018261	-0.902234	0.00014499	PAR
ENSBTAG00000005219-TCONS_00063033	0.732904	0.0102926	MFP			ENSBTAG00000012222-TCONS_00049096	0.902227	0.000145032	PAR
ENSBTAG00000005219-TCONS_00004732	0.630454	0.0375731	MFP			ENSBTAG00000038878-TCONS_00058353	0.902205	0.000145175	PAR
ENSBTAG00000005219-TCONS_00093901	0.639637	0.0340633	MFP			ENSBTAG00000048751-TCONS_00091815	0.90219	0.000145275	PAR
ENSBTAG00000005219-TCONS_00089245	0.849966	0.000921002	MFP			ENSBTAG00000023600-TCONS_00089245	0.902188	0.000145283	PAR
ENSBTAG00000005219-TCONS_00006416	0.818457	0.00206988	MFP			ENSBTAG00000019694-TCONS_00006591	0.902179	0.000145344	PAR
ENSBTAG00000005219-TCONS_00073647	0.795367	0.00342341	MFP			ENSBTAG00000005826-TCONS_00063960	-0.902163	0.000145449	PAR
ENSBTAG00000005219-TCONS_00042966	0.640153	0.0338735	MFP			ENSBTAG00000039340-TCONS_00039007	0.902141	0.000145592	PAR
ENSBTAG00000005219-TCONS_00049846	0.683046	0.0205243	MFP			ENSBTAG00000010361-TCONS_00072890	0.902091	0.000145911	PAR
ENSBTAG00000005219-TCONS_00072886	0.877618	0.000383928	MFP			ENSBTAG00000014484-TCONS_00091815	0.902064	0.00014609	PAR
ENSBTAG00000005219-TCONS_00046037	0.724157	0.0117342	MFP			ENSBTAG00000000983-TCONS_00060547	0.902054	0.000146152	PAR
ENSBTAG00000005219-TCONS_00072890	0.665987	0.0252737	MFP			ENSBTAG00000013578-TCONS_00072890	0.902054	0.000146156	PAR
ENSBTAG00000005219-TCONS_00021306	0.728236	0.0110449	MFP			ENSBTAG00000021964-TCONS_00031157	0.902026	0.000146334	PAR
ENSBTAG00000005219-TCONS_00030564	0.660595	0.0269241	MFP			ENSBTAG00000009510-TCONS_00089245	0.902021	0.000146367	PAR
ENSBTAG00000005219-TCONS_00074477	0.72544	0.0115142	MFP			ENSBTAG00000004005-TCONS_00091815	0.902019	0.000146381	PAR
ENSBTAG00000005219-TCONS_00072889	0.77021	0.00554688	MFP			ENSBTAG00000011003-TCONS_00088670	0.901991	0.000146564	PAR
ENSBTAG00000005219-TCONS_00093900	0.870771	0.000485484	MFP			ENSBTAG00000000238-TCONS_00049816	-0.901963	0.000146748	PAR
ENSBTAG00000005219-TCONS_00097040	0.727458	0.0111741	MFP			ENSBTAG00000050114-TCONS_00066624	-0.901957	0.000146785	PAR
ENSBTAG00000005219-TCONS_00073072	0.657998	0.0277455	MFP			ENSBTAG00000009852-TCONS_00091815	0.901942	0.000146884	PAR
ENSBTAG00000005222-TCONS_00021041	-0.857789	0.000732418	MFP			ENSBTAG00000022161-TCONS_00088670	0.901929	0.000146965	PAR
ENSBTAG00000005222-TCONS_00070674	-0.630081	0.0377207	MFP			ENSBTAG00000019008-TCONS_00029087	0.901928	0.000146972	PAR
ENSBTAG00000005222-TCONS_00018480	-0.725223	0.0115511	MFP			ENSBTAG00000015402-TCONS_00088952	0.901918	0.000147037	PAR
ENSBTAG00000005222-TCONS_00015613	-0.629606	0.0379093	MFP			ENSBTAG00000007220-TCONS_00069819	0.901889	0.000147229	PAR
ENSBTAG00000005222-TCONS_00029087	-0.602797	0.04965	MFP			ENSBTAG00000008551-TCONS_00058353	0.901854	0.000147459	PAR
ENSBTAG00000005222-TCONS_00037362	-0.729104	0.010902	MFP			ENSBTAG00000032859-TCONS_00063960	-0.901853	0.000147467	PAR
ENSBTAG00000005222-TCONS_00062242	0.637404	0.0348947	MFP			ENSBTAG00000021339-TCONS_00066624	-0.901839	0.000147555	PAR
ENSBTAG00000005222-TCONS_00053570	0.675049	0.0226635	MFP			ENSBTAG00000011892-TCONS_00012484	-0.901819	0.000147687	PAR
ENSBTAG00000005222-TCONS_00044606	0.675893	0.0224304	MFP			ENSBTAG00000052368-TCONS_00066918	0.901806	0.000147771	PAR
ENSBTAG00000005222-TCONS_00003133	0.798998	0.00317625	MFP			ENSBTAG00000017512-TCONS_00066918	0.901806	0.000147773	PAR
ENSBTAG00000005222-TCONS_00042392	0.680172	0.0212757	MFP			ENSBTAG00000032774-TCONS_00018261	0.901801	0.000147807	PAR
ENSBTAG00000005222-TCONS_00074514	0.616342	0.0434446	MFP			ENSBTAG00000009198-TCONS_00016752	-0.901765	0.000148043	PAR
ENSBTAG00000005222-TCONS_00055163	0.613367	0.0447591	MFP			ENSBTAG00000050476-TCONS_00048468	0.901725	0.0001483	PAR
ENSBTAG00000005222-TCONS_00065023	0.655681	0.0284931	MFP			ENSBTAG00000012302-TCONS_00081642	0.901724	0.000148312	PAR
ENSBTAG00000005222-TCONS_00048011	0.876238	0.000402964	MFP			ENSBTAG00000031583-TCONS_00015613	0.901705	0.000148432	PAR
ENSBTAG00000005222-TCONS_00059666	0.617075	0.0431252	MFP			ENSBTAG00000014642-TCONS_00069819	0.901657	0.000148747	PAR
ENSBTAG00000005222-TCONS_00054796	0.740109	0.00920537	MFP			ENSBTAG00000013734-TCONS_00006416	-0.901645	0.000148828	PAR
ENSBTAG00000005222-TCONS_00055827	0.779971	0.00463276	MFP			ENSBTAG00000018303-TCONS_00073072	-0.901634	0.000148905	PAR
ENSBTAG00000005222-TCONS_00019177	0.740355	0.00916988	MFP			ENSBTAG00000010345-TCONS_00055975	0.901626	0.000148957	PAR
ENSBTAG00000005222-TCONS_00046976	0.790908	0.00374616	MFP			ENSBTAG00000017834-TCONS_00006591	0.901609	0.000149068	PAR
ENSBTAG00000005222-TCONS_00090247	0.696536	0.0172477	MFP			ENSBTAG00000053073-TCONS_00016752	-0.901605	0.000149096	PAR
ENSBTAG00000005222-TCONS_00042063	0.713551	0.013672	MFP			ENSBTAG00000005716-TCONS_00072889	-0.901567	0.000149345	PAR
ENSBTAG00000005222-TCONS_00049867	0.681279	0.0209838	MFP			ENSBTAG00000007237-TCONS_00063960	-0.901565	0.00014936	PAR
ENSBTAG00000005222-TCONS_00033025	0.644716	0.0322245	MFP			ENSBTAG00000019859-TCONS_00089245	0.90156	0.000149388	PAR
ENSBTAG00000005222-TCONS_00022314	0.678279	0.0217812	MFP			ENSBTAG00000000290-TCONS_00091815	0.901559	0.0001494	PAR
ENSBTAG00000005222-TCONS_00092842	0.630167	0.0376864	MFP			ENSBTAG00000010551-TCONS_00048468	0.901499	0.000149791	PAR
ENSBTAG00000005222-TCONS_00021175	0.609549	0.0464853	MFP			ENSBTAG00000019416-TCONS_00062963	0.901497	0.000149808	PAR
ENSBTAG00000005250-TCONS_00021041	0.775321	0.00505315	MFP			ENSBTAG00000013569-TCONS_00091815	0.901464	0.000150022	PAR
ENSBTAG00000005250-TCONS_00070674	0.760764	0.00655163	MFP			ENSBTAG00000002827-TCONS_00018261	-0.90145	0.000150118	PAR
ENSBTAG00000005250-TCONS_00010575	0.856676	0.000757291	MFP			ENSBTAG00000052458-TCONS_00049096	0.901354	0.000150759	PAR
ENSBTAG00000005250-TCONS_00015613	0.611722	0.0454974	MFP			ENSBTAG00000014758-TCONS_00015613	0.901352	0.000150768	PAR
ENSBTAG00000005250-TCONS_00029087	0.640078	0.033901	MFP			ENSBTAG00000006828-TCONS_00048468	0.901344	0.000150819	PAR
ENSBTAG00000005250-TCONS_00028604	0.647033	0.031409	MFP			ENSBTAG00000010343-TCONS_00049096	0.901342	0.000150836	PAR
ENSBTAG00000005250-TCONS_00076819	0.682693	0.0206153	MFP			ENSBTAG00000020954-TCONS_00012484	0.901338	0.000150861	PAR
ENSBTAG00000005250-TCONS_00016005	0.826523	0.00170802	MFP			ENSBTAG00000002980-TCONS_00033404	0.901335	0.000150882	PAR
ENSBTAG00000005250-TCONS_00070390	-0.672719	0.0233154	MFP			ENSBTAG00000008307-TCONS_00063960	-0.901302	0.0001511	PAR
ENSBTAG00000005250-TCONS_00006416	-0.665685	0.0253641	MFP			ENSBTAG00000016072-TCONS_00072889	-0.901299	0.00015112	PAR
ENSBTAG00000005250-TCONS_00018258	-0.605874	0.04819	MFP			ENSBTAG00000007352-TCONS_00049096	0.90129	0.000151181	PAR
ENSBTAG00000005250-TCONS_00073647	-0.644875	0.0321681	MFP			ENSBTAG00000021811-TCONS_00048468	0.901243	0.000151493	PAR
ENSBTAG00000005250-TCONS_00079255	-0.607961	0.047217	MFP			ENSBTAG00000021945-TCONS_00069819	-0.901192	0.000151835	PAR
ENSBTAG00000005250-TCONS_00042966	-0.701369	0.0161711	MFP			ENSBTAG00000033835-TCONS_00048468	0.901168	0.000151995	PAR
ENSBTAG00000005250-TCONS_00049846	-0.738414	0.00945334	MFP			ENSBTAG00000016998-TCONS_00010571	0.901165	0.00015202	PAR
ENSBTAG00000005250-TCONS_00043293	-0.625058	0.0397487	MFP			ENSBTAG00000013929-TCONS_00039007	0.901115	0.000152355	PAR
ENSBTAG00000005250-TCONS_00065023	-0.771547	0.00541449	MFP			ENSBTAG00000013774-TCONS_00089245	0.901081	0.00015258	PAR
ENSBTAG00000005250-TCONS_00048011	-0.650337	0.0302713	MFP			ENSBTAG00000001562-TCONS_00063960	-0.901067	0.000152673	PAR
ENSBTAG00000005250-TCONS_00059666	-0.651158	0.0299932	MFP			ENSBTAG00000032531-TCONS_00006591	0.901047	0.000152808	PAR
ENSBTAG00000005250-TCONS_00046037	-0.678796	0.0216423	MFP			ENSBTAG00000015361-TCONS_00072889	-0.901046	0.000152815	PAR
ENSBTAG00000005250-TCONS_00021306	-0.621075	0.0414094	MFP			ENSBTAG00000007216-TCONS_00073072	-0.901041	0.000152846	PAR
ENSBTAG00000005250-TCONS_00066918	-0.745678	0.00842431	MFP			ENSBTAG00000032859-TCONS_00016752	-0.900972	0.000153314	PAR
ENSBTAG00000005250-TCONS_00055827	-0.708844	0.014602	MFP			ENSBTAG00000006037-TCONS_00018261	0.900937	0.000153551	PAR
ENSBTAG00000005250-TCONS_00018261	-0.778591	0.00475476	MFP			ENSBTAG00000012931-TCONS_00062902	0.900933	0.000153578	PAR
ENSBTAG00000005250-TCONS_00019177	-0.733352	0.0102223	MFP			ENSBTAG00000003033-TCONS_00062963	0.900923	0.000153644	PAR
ENSBTAG00000005250-TCONS_00030564	-0.629552	0.0379308	MFP			ENSBTAG00000006790-TCONS_00031157	0.900918	0.000153677	PAR
ENSBTAG00000005250-TCONS_00046976	-0.719528	0.0125538	MFP			ENSBTAG00000001382-TCONS_00063960	-0.900838	0.000154218	PAR
ENSBTAG00000005250-TCONS_00090247	-0.720671	0.0123477	MFP			ENSBTAG00000007758-TCONS_00066624	-0.900745	0.000154852	PAR
ENSBTAG00000005250-TCONS_00043124	-0.612527	0.045135	MFP			ENSBTAG00000011207-TCONS_00060547	0.900725	0.000154987	PAR
ENSBTAG00000005250-TCONS_00072889	-0.646465	0.0316073	MFP			ENSBTAG00000020573-TCONS_00062963	0.900681	0.000155286	PAR
ENSBTAG00000005250-TCONS_00093900	-0.766802	0.00589529	MFP			ENSBTAG00000002670-TCONS_00031157	0.900671	0.000155351	PAR
ENSBTAG00000005250-TCONS_00097040	-0.618897	0.0423375	MFP			ENSBTAG00000052996-TCONS_00006591	0.900663	0.000155405	PAR
ENSBTAG00000005250-TCONS_00055019	-0.696512	0.0172531	MFP			ENSBTAG00000012215-TCONS_00062657	0.900576	0.000155999	PAR
ENSBTAG00000005250-TCONS_00092842	-0.800327	0.00308916	MFP			ENSBTAG00000018375-TCONS_00049846	0.900523	0.000156363	PAR
ENSBTAG00000005250-TCONS_00027412	-0.768185	0.00575199	MFP			ENSBTAG00000004921-TCONS_00073072	-0.900512	0.000156436	PAR
ENSBTAG00000005250-TCONS_00073072	-0.678634	0.0216858	MFP			ENSBTAG00000039049-TCONS_00062902	0.900481	0.000156651	PAR
ENSBTAG00000005250-TCONS_00021175	-0.727476	0.0111711	MFP			ENSBTAG00000033835-TCONS_00031157	0.900472	0.000156713	PAR
ENSBTAG00000005284-TCONS_00021041	0.798473	0.00321116	MFP			ENSBTAG00000011398-TCONS_00049816	-0.90046	0.000156796	PAR
ENSBTAG00000005284-TCONS_00070674	0.733359	0.0102213	MFP			ENSBTAG00000021484-TCONS_00018261	-0.900442	0.000156915	PAR
ENSBTAG00000005284-TCONS_00018480	0.667628	0.0247862	MFP			ENSBTAG00000000138-TCONS_00066624	-0.90044	0.00015693	PAR
ENSBTAG00000005284-TCONS_00010575	0.836219	0.00133821	MFP			ENSBTAG00000047700-TCONS_00016752	-0.900424	0.000157044	PAR
ENSBTAG00000005284-TCONS_00029087	0.637722	0.0347758	MFP			ENSBTAG00000014614-TCONS_00015613	0.900385	0.000157306	PAR
ENSBTAG00000005284-TCONS_00028604	0.667924	0.0246987	MFP			ENSBTAG00000020350-TCONS_00070174	0.900382	0.000157329	PAR
ENSBTAG00000005284-TCONS_00037362	0.74234	0.00888651	MFP			ENSBTAG00000011818-TCONS_00016752	-0.900375	0.000157376	PAR
ENSBTAG00000005284-TCONS_00053917	0.634949	0.0358252	MFP			ENSBTAG00000007506-TCONS_00088670	0.900336	0.000157644	PAR
ENSBTAG00000005284-TCONS_00044448	0.642139	0.0331487	MFP			ENSBTAG00000009842-TCONS_00016752	-0.900311	0.000157818	PAR
ENSBTAG00000005284-TCONS_00016005	0.730644	0.0106519	MFP			ENSBTAG00000017333-TCONS_00049096	0.900303	0.000157874	PAR
ENSBTAG00000005284-TCONS_00066886	0.644517	0.0322951	MFP			ENSBTAG00000005857-TCONS_00089245	0.900272	0.000158087	PAR
ENSBTAG00000005284-TCONS_00062242	-0.632738	0.0366776	MFP			ENSBTAG00000011820-TCONS_00066624	-0.900265	0.000158135	PAR
ENSBTAG00000005284-TCONS_00053570	-0.679578	0.0214335	MFP			ENSBTAG00000003207-TCONS_00066918	0.900262	0.000158154	PAR
ENSBTAG00000005284-TCONS_00044606	-0.753484	0.00741243	MFP			ENSBTAG00000047815-TCONS_00041466	0.900251	0.000158232	PAR
ENSBTAG00000005284-TCONS_00093901	-0.62784	0.0386162	MFP			ENSBTAG00000027841-TCONS_00031157	0.90024	0.000158306	PAR
ENSBTAG00000005284-TCONS_00070390	-0.703208	0.0157743	MFP			ENSBTAG00000000820-TCONS_00089245	0.900237	0.000158327	PAR
ENSBTAG00000005284-TCONS_00018258	-0.679704	0.0213999	MFP			ENSBTAG00000029857-TCONS_00062963	0.900235	0.00015834	PAR
ENSBTAG00000005284-TCONS_00087806	-0.613488	0.0447051	MFP			ENSBTAG00000051604-TCONS_00016752	-0.900228	0.000158392	PAR
ENSBTAG00000005284-TCONS_00074514	-0.654146	0.028996	MFP			ENSBTAG00000010458-TCONS_00016752	-0.900225	0.000158413	PAR
ENSBTAG00000005284-TCONS_00049846	-0.656319	0.0282857	MFP			ENSBTAG00000017761-TCONS_00091815	0.900204	0.000158556	PAR
ENSBTAG00000005284-TCONS_00001580	-0.680918	0.0210786	MFP			ENSBTAG00000013569-TCONS_00060547	-0.9002	0.000158584	PAR
ENSBTAG00000005284-TCONS_00065023	-0.716055	0.0131951	MFP			ENSBTAG00000008714-TCONS_00039007	0.900188	0.000158669	PAR
ENSBTAG00000005284-TCONS_00048011	-0.749193	0.00795701	MFP			ENSBTAG00000014642-TCONS_00018261	0.90017	0.000158788	PAR
ENSBTAG00000005284-TCONS_00059666	-0.728628	0.0109802	MFP			ENSBTAG00000018424-TCONS_00048468	0.900136	0.000159025	PAR
ENSBTAG00000005284-TCONS_00066918	-0.716952	0.0130272	MFP			ENSBTAG00000040296-TCONS_00048468	0.900103	0.000159256	PAR
ENSBTAG00000005284-TCONS_00055827	-0.827505	0.00166745	MFP			ENSBTAG00000004879-TCONS_00012484	0.900085	0.000159378	PAR
ENSBTAG00000005284-TCONS_00018261	-0.692887	0.0180941	MFP			ENSBTAG00000038048-TCONS_00088670	0.900065	0.000159521	PAR
ENSBTAG00000005284-TCONS_00019177	-0.6552	0.0286499	MFP			ENSBTAG00000022564-TCONS_00033912	0.900043	0.000159674	PAR
ENSBTAG00000005284-TCONS_00090247	-0.732089	0.0104212	MFP			ENSBTAG00000040390-TCONS_00066624	-0.900042	0.000159677	PAR
ENSBTAG00000005284-TCONS_00043124	-0.793321	0.00356883	MFP			ENSBTAG00000000737-TCONS_00066624	-0.899986	0.000160068	PAR
ENSBTAG00000005284-TCONS_00049867	-0.6124	0.0451922	MFP			ENSBTAG00000006262-TCONS_00015613	0.899962	0.000160235	PAR
ENSBTAG00000005284-TCONS_00033025	-0.676764	0.0221919	MFP			ENSBTAG00000013036-TCONS_00069819	0.899947	0.000160343	PAR
ENSBTAG00000005284-TCONS_00022314	-0.689254	0.0189657	MFP			ENSBTAG00000011402-TCONS_00048468	0.89994	0.000160391	PAR
ENSBTAG00000005284-TCONS_00055019	-0.659176	0.0273707	MFP			ENSBTAG00000021518-TCONS_00058353	0.899901	0.000160663	PAR
ENSBTAG00000005284-TCONS_00092842	-0.630676	0.0374852	MFP			ENSBTAG00000000603-TCONS_00031157	0.899868	0.000160893	PAR
ENSBTAG00000005284-TCONS_00027412	-0.706529	0.0150756	MFP			ENSBTAG00000040296-TCONS_00015613	0.899866	0.000160907	PAR
ENSBTAG00000005284-TCONS_00021175	-0.709329	0.0145042	MFP			ENSBTAG00000017709-TCONS_00091815	0.899862	0.000160937	PAR
ENSBTAG00000005339-TCONS_00013677	-0.619946	0.0418887	MFP			ENSBTAG00000002985-TCONS_00039007	0.899827	0.000161179	PAR
ENSBTAG00000005339-TCONS_00093901	-0.683676	0.0203621	MFP			ENSBTAG00000006307-TCONS_00069819	0.899813	0.000161275	PAR
ENSBTAG00000005339-TCONS_00093904	-0.61718	0.0430794	MFP			ENSBTAG00000016177-TCONS_00091815	0.899774	0.000161553	PAR
ENSBTAG00000005339-TCONS_00089245	-0.615567	0.0437844	MFP			ENSBTAG00000038889-TCONS_00015642	0.899697	0.000162089	PAR
ENSBTAG00000005339-TCONS_00018134	-0.690441	0.0186777	MFP			ENSBTAG00000001920-TCONS_00063960	-0.899665	0.000162318	PAR
ENSBTAG00000005376-TCONS_00021041	0.63752	0.0348514	MFP			ENSBTAG00000005857-TCONS_00006591	0.899645	0.000162457	PAR
ENSBTAG00000005376-TCONS_00061869	0.678444	0.0217368	MFP			ENSBTAG00000003035-TCONS_00066624	-0.899605	0.000162737	PAR
ENSBTAG00000005376-TCONS_00010575	0.728656	0.0109757	MFP			ENSBTAG00000014381-TCONS_00063960	0.899583	0.000162895	PAR
ENSBTAG00000005376-TCONS_00076819	0.73159	0.0105004	MFP			ENSBTAG00000047274-TCONS_00018261	-0.899525	0.000163301	PAR
ENSBTAG00000005376-TCONS_00016005	0.655801	0.0284539	MFP			ENSBTAG00000049560-TCONS_00052407	0.899506	0.000163439	PAR
ENSBTAG00000005376-TCONS_00062242	-0.736913	0.00967683	MFP			ENSBTAG00000017032-TCONS_00049096	0.899445	0.000163868	PAR
ENSBTAG00000005376-TCONS_00044617	-0.6147	0.0441667	MFP			ENSBTAG00000047975-TCONS_00072889	-0.899421	0.000164044	PAR
ENSBTAG00000005376-TCONS_00013677	-0.689085	0.0190071	MFP			ENSBTAG00000016520-TCONS_00072889	-0.899381	0.000164326	PAR
ENSBTAG00000005376-TCONS_00044606	-0.664252	0.0257968	MFP			ENSBTAG00000011402-TCONS_00089245	0.899306	0.000164859	PAR
ENSBTAG00000005376-TCONS_00093901	-0.776081	0.00498261	MFP			ENSBTAG00000016121-TCONS_00012484	0.899302	0.000164884	PAR
ENSBTAG00000005376-TCONS_00093904	-0.675499	0.022539	MFP			ENSBTAG00000013007-TCONS_00012484	0.899273	0.000165095	PAR
ENSBTAG00000005376-TCONS_00070390	-0.616977	0.0431678	MFP			ENSBTAG00000031673-TCONS_00031157	0.899266	0.000165144	PAR
ENSBTAG00000005376-TCONS_00079255	-0.655053	0.0286981	MFP			ENSBTAG00000008446-TCONS_00091815	0.899247	0.000165279	PAR
ENSBTAG00000005376-TCONS_00087806	-0.667211	0.0249095	MFP			ENSBTAG00000015656-TCONS_00066918	0.899245	0.000165292	PAR
ENSBTAG00000005376-TCONS_00043293	-0.633513	0.036377	MFP			ENSBTAG00000015396-TCONS_00031157	0.899221	0.000165465	PAR
ENSBTAG00000005376-TCONS_00001580	-0.766326	0.00594523	MFP			ENSBTAG00000014758-TCONS_00062902	0.899157	0.000165924	PAR
ENSBTAG00000005376-TCONS_00065023	-0.687488	0.0194002	MFP			ENSBTAG00000054120-TCONS_00062902	0.899145	0.000166006	PAR
ENSBTAG00000005376-TCONS_00018134	-0.690748	0.0186038	MFP			ENSBTAG00000020244-TCONS_00012484	0.899142	0.000166028	PAR
ENSBTAG00000005376-TCONS_00021306	-0.666959	0.0249841	MFP			ENSBTAG00000007220-TCONS_00018261	0.899134	0.000166084	PAR
ENSBTAG00000005376-TCONS_00090096	-0.623423	0.0404246	MFP			ENSBTAG00000030482-TCONS_00052407	0.899122	0.000166171	PAR
ENSBTAG00000005376-TCONS_00066918	-0.641936	0.0332221	MFP			ENSBTAG00000013131-TCONS_00006591	0.899122	0.000166174	PAR
ENSBTAG00000005376-TCONS_00055827	-0.789169	0.00387795	MFP			ENSBTAG00000011001-TCONS_00061869	0.899107	0.000166281	PAR
ENSBTAG00000005376-TCONS_00018261	-0.644567	0.0322772	MFP			ENSBTAG00000009341-TCONS_00031157	0.899071	0.000166541	PAR
ENSBTAG00000005376-TCONS_00058982	-0.695187	0.0175573	MFP			ENSBTAG00000001812-TCONS_00049096	0.899068	0.000166563	PAR
ENSBTAG00000005376-TCONS_00074477	-0.656493	0.0282293	MFP			ENSBTAG00000005410-TCONS_00066918	0.899062	0.0001666	PAR
ENSBTAG00000005376-TCONS_00043124	-0.663171	0.0261265	MFP			ENSBTAG00000005169-TCONS_00016752	0.899047	0.000166711	PAR
ENSBTAG00000005376-TCONS_00093900	-0.682181	0.0207483	MFP			ENSBTAG00000015792-TCONS_00088952	0.899047	0.000166711	PAR
ENSBTAG00000005376-TCONS_00033025	-0.779481	0.0046758	MFP			ENSBTAG00000053319-TCONS_00072890	0.899013	0.000166952	PAR
ENSBTAG00000005376-TCONS_00097040	-0.602318	0.0498799	MFP			ENSBTAG00000002644-TCONS_00066918	0.898968	0.000167281	PAR
ENSBTAG00000005376-TCONS_00055019	-0.603015	0.0495459	MFP			ENSBTAG00000006160-TCONS_00029087	0.898962	0.000167324	PAR
ENSBTAG00000005376-TCONS_00021175	-0.684718	0.0200959	MFP			ENSBTAG00000016267-TCONS_00015642	0.898949	0.000167419	PAR
ENSBTAG00000005395-TCONS_00021041	-0.700237	0.0164189	MFP			ENSBTAG00000030424-TCONS_00006416	0.89893	0.000167554	PAR
ENSBTAG00000005395-TCONS_00053917	-0.660912	0.026825	MFP			ENSBTAG00000030278-TCONS_00015613	0.898911	0.000167687	PAR
ENSBTAG00000005395-TCONS_00076819	-0.694524	0.0177109	MFP			ENSBTAG00000003682-TCONS_00088952	0.898891	0.000167832	PAR
ENSBTAG00000005395-TCONS_00066886	-0.637186	0.0349767	MFP			ENSBTAG00000017366-TCONS_00069819	0.898885	0.000167876	PAR
ENSBTAG00000005395-TCONS_00013677	0.68772	0.0193427	MFP			ENSBTAG00000011458-TCONS_00029087	0.898874	0.000167956	PAR
ENSBTAG00000005395-TCONS_00003133	0.610796	0.0459165	MFP			ENSBTAG00000047626-TCONS_00066918	0.898845	0.000168163	PAR
ENSBTAG00000005395-TCONS_00093904	0.747907	0.00812565	MFP			ENSBTAG00000055120-TCONS_00091815	0.898828	0.000168291	PAR
ENSBTAG00000005395-TCONS_00087806	0.734082	0.0101087	MFP			ENSBTAG00000051010-TCONS_00091815	0.898796	0.000168521	PAR
ENSBTAG00000005395-TCONS_00042966	0.639964	0.033943	MFP			ENSBTAG00000009383-TCONS_00063960	-0.898793	0.000168546	PAR
ENSBTAG00000005395-TCONS_00043293	0.783193	0.00435701	MFP			ENSBTAG00000030493-TCONS_00049096	0.898787	0.000168588	PAR
ENSBTAG00000005395-TCONS_00072886	0.641379	0.0334248	MFP			ENSBTAG00000046140-TCONS_00018261	0.898785	0.000168603	PAR
ENSBTAG00000005395-TCONS_00065023	0.692523	0.0181802	MFP			ENSBTAG00000019120-TCONS_00066918	-0.898754	0.000168825	PAR
ENSBTAG00000005395-TCONS_00054796	0.640928	0.0335891	MFP			ENSBTAG00000015532-TCONS_00062963	0.898656	0.000169536	PAR
ENSBTAG00000005395-TCONS_00066918	0.626975	0.0389658	MFP			ENSBTAG00000007129-TCONS_00039007	0.898632	0.000169709	PAR
ENSBTAG00000005395-TCONS_00055827	0.752997	0.00747278	MFP			ENSBTAG00000050481-TCONS_00015613	0.898626	0.000169753	PAR
ENSBTAG00000005395-TCONS_00019177	0.746315	0.00833821	MFP			ENSBTAG00000005085-TCONS_00089245	0.898625	0.000169765	PAR
ENSBTAG00000005395-TCONS_00058982	0.65582	0.0284477	MFP			ENSBTAG00000006694-TCONS_00069819	0.898597	0.000169966	PAR
ENSBTAG00000005395-TCONS_00046976	0.66591	0.0252966	MFP			ENSBTAG00000043993-TCONS_00018261	-0.898595	0.000169981	PAR
ENSBTAG00000005395-TCONS_00072889	0.780972	0.00454578	MFP			ENSBTAG00000003035-TCONS_00062657	0.898587	0.000170042	PAR
ENSBTAG00000005395-TCONS_00093900	0.694832	0.0176393	MFP			ENSBTAG00000007758-TCONS_00018261	-0.898581	0.000170086	PAR
ENSBTAG00000005395-TCONS_00049867	0.732151	0.0104114	MFP			ENSBTAG00000009430-TCONS_00066918	0.898565	0.000170198	PAR
ENSBTAG00000005395-TCONS_00033025	0.662293	0.0263965	MFP			ENSBTAG00000014228-TCONS_00066624	-0.89855	0.000170309	PAR
ENSBTAG00000005395-TCONS_00063292	0.629338	0.0380161	MFP			ENSBTAG00000039937-TCONS_00088670	0.898496	0.000170702	PAR
ENSBTAG00000005395-TCONS_00027412	0.624816	0.0398482	MFP			ENSBTAG00000010345-TCONS_00029087	0.898462	0.00017095	PAR
ENSBTAG00000005395-TCONS_00021175	0.83619	0.00133922	MFP			ENSBTAG00000003894-TCONS_00039007	0.898456	0.000170996	PAR
ENSBTAG00000005404-TCONS_00021041	0.679377	0.021487	MFP			ENSBTAG00000014612-TCONS_00088670	0.898446	0.000171073	PAR
ENSBTAG00000005404-TCONS_00070674	0.626271	0.0392521	MFP			ENSBTAG00000010641-TCONS_00091815	0.898445	0.000171078	PAR
ENSBTAG00000005404-TCONS_00018480	0.723899	0.0117789	MFP			ENSBTAG00000017188-TCONS_00006416	0.898397	0.00017143	PAR
ENSBTAG00000005404-TCONS_00010575	0.781975	0.00445981	MFP			ENSBTAG00000002115-TCONS_00029087	0.898364	0.000171672	PAR
ENSBTAG00000005404-TCONS_00015613	0.63364	0.0363281	MFP			ENSBTAG00000005150-TCONS_00018261	-0.898358	0.000171716	PAR
ENSBTAG00000005404-TCONS_00029087	0.605266	0.0484762	MFP			ENSBTAG00000018777-TCONS_00048468	0.898336	0.000171879	PAR
ENSBTAG00000005404-TCONS_00028604	0.733154	0.0102534	MFP			ENSBTAG00000009430-TCONS_00089245	0.898329	0.000171928	PAR
ENSBTAG00000005404-TCONS_00037362	0.810709	0.00246859	MFP			ENSBTAG00000003438-TCONS_00091815	0.898314	0.000172042	PAR
ENSBTAG00000005404-TCONS_00053917	0.76401	0.00619243	MFP			ENSBTAG00000050297-TCONS_00072890	0.89831	0.000172071	PAR
ENSBTAG00000005404-TCONS_00044448	0.714872	0.0134188	MFP			ENSBTAG00000008509-TCONS_00048468	0.898307	0.000172091	PAR
ENSBTAG00000005404-TCONS_00066886	0.670555	0.0239327	MFP			ENSBTAG00000055254-TCONS_00088670	0.898262	0.000172423	PAR
ENSBTAG00000005404-TCONS_00087742	0.605953	0.048153	MFP			ENSBTAG00000014615-TCONS_00052407	0.898255	0.000172476	PAR
ENSBTAG00000005404-TCONS_00053570	-0.707511	0.0148734	MFP			ENSBTAG00000034091-TCONS_00009424	0.898226	0.000172687	PAR
ENSBTAG00000005404-TCONS_00044606	-0.746604	0.00829932	MFP			ENSBTAG00000052496-TCONS_00062963	0.898222	0.000172717	PAR
ENSBTAG00000005404-TCONS_00093901	-0.706067	0.0151713	MFP			ENSBTAG00000025220-TCONS_00018261	-0.898208	0.000172821	PAR
ENSBTAG00000005404-TCONS_00003133	-0.750997	0.00772454	MFP			ENSBTAG00000038889-TCONS_00048468	0.898204	0.000172848	PAR
ENSBTAG00000005404-TCONS_00018258	-0.647189	0.0313546	MFP			ENSBTAG00000033367-TCONS_00015613	0.898193	0.000172929	PAR
ENSBTAG00000005404-TCONS_00074514	-0.785218	0.00419007	MFP			ENSBTAG00000030182-TCONS_00006591	0.898177	0.00017305	PAR
ENSBTAG00000005404-TCONS_00049846	-0.660991	0.0268005	MFP			ENSBTAG00000007850-TCONS_00006591	0.898119	0.000173477	PAR
ENSBTAG00000005404-TCONS_00055163	-0.652197	0.0296436	MFP			ENSBTAG00000006037-TCONS_00066918	0.898109	0.000173553	PAR
ENSBTAG00000005404-TCONS_00001580	-0.622005	0.0410174	MFP			ENSBTAG00000013108-TCONS_00063960	-0.898084	0.000173735	PAR
ENSBTAG00000005404-TCONS_00065023	-0.771421	0.00542685	MFP			ENSBTAG00000003165-TCONS_00066624	-0.898083	0.000173746	PAR
ENSBTAG00000005404-TCONS_00048011	-0.645904	0.0318044	MFP			ENSBTAG00000000081-TCONS_00052407	0.898079	0.000173776	PAR
ENSBTAG00000005404-TCONS_00046037	-0.627269	0.0388468	MFP			ENSBTAG00000051314-TCONS_00081500	0.898078	0.000173782	PAR
ENSBTAG00000005404-TCONS_00066918	-0.685837	0.0198126	MFP			ENSBTAG00000054240-TCONS_00072890	0.898047	0.000174013	PAR
ENSBTAG00000005404-TCONS_00055827	-0.71625	0.0131585	MFP			ENSBTAG00000019267-TCONS_00018261	-0.898041	0.000174055	PAR
ENSBTAG00000005404-TCONS_00018261	-0.764816	0.0061056	MFP			ENSBTAG00000005812-TCONS_00018261	0.898023	0.000174188	PAR
ENSBTAG00000005404-TCONS_00019177	-0.694433	0.0177319	MFP			ENSBTAG00000005999-TCONS_00058353	-0.897961	0.000174652	PAR
ENSBTAG00000005404-TCONS_00046976	-0.681646	0.0208878	MFP			ENSBTAG00000008059-TCONS_00061478	0.897936	0.00017484	PAR
ENSBTAG00000005404-TCONS_00090247	-0.744203	0.00862635	MFP			ENSBTAG00000021576-TCONS_00039007	0.897931	0.000174878	PAR
ENSBTAG00000005404-TCONS_00043124	-0.66876	0.0244535	MFP			ENSBTAG00000010858-TCONS_00066624	0.897909	0.00017504	PAR
ENSBTAG00000005404-TCONS_00072889	-0.650196	0.0303192	MFP			ENSBTAG00000002670-TCONS_00066918	0.897856	0.000175435	PAR
ENSBTAG00000005404-TCONS_00093900	-0.619194	0.0422103	MFP			ENSBTAG00000000983-TCONS_00049096	0.897839	0.00017556	PAR
ENSBTAG00000005404-TCONS_00049867	-0.629773	0.0378429	MFP			ENSBTAG00000030198-TCONS_00073072	-0.897833	0.000175603	PAR
ENSBTAG00000005404-TCONS_00022314	-0.608091	0.0471568	MFP			ENSBTAG00000021904-TCONS_00060547	0.897789	0.000175935	PAR
ENSBTAG00000005404-TCONS_00055019	-0.745564	0.00843988	MFP			ENSBTAG00000005353-TCONS_00062902	0.897764	0.000176123	PAR
ENSBTAG00000005404-TCONS_00092842	-0.766693	0.0059067	MFP			ENSBTAG00000001021-TCONS_00015642	0.897747	0.000176252	PAR
ENSBTAG00000005404-TCONS_00027412	-0.793966	0.00352249	MFP			ENSBTAG00000052078-TCONS_00066624	0.897743	0.00017628	PAR
ENSBTAG00000005404-TCONS_00073072	-0.685015	0.0200205	MFP			ENSBTAG00000008942-TCONS_00016752	-0.897741	0.000176292	PAR
ENSBTAG00000005404-TCONS_00021175	-0.673948	0.0229699	MFP			ENSBTAG00000032531-TCONS_00018261	0.89774	0.000176302	PAR
ENSBTAG00000005442-TCONS_00021041	0.620518	0.0416454	MFP			ENSBTAG00000018164-TCONS_00046037	0.897711	0.000176521	PAR
ENSBTAG00000005442-TCONS_00070674	0.607953	0.0472207	MFP			ENSBTAG00000003220-TCONS_00089245	0.897709	0.000176538	PAR
ENSBTAG00000005442-TCONS_00018480	0.773872	0.00518968	MFP			ENSBTAG00000005857-TCONS_00031157	0.897688	0.000176692	PAR
ENSBTAG00000005442-TCONS_00010575	0.765871	0.00599318	MFP			ENSBTAG00000015844-TCONS_00062963	0.897606	0.000177312	PAR
ENSBTAG00000005442-TCONS_00015613	0.626737	0.0390624	MFP			ENSBTAG00000002258-TCONS_00015613	0.897598	0.000177369	PAR
ENSBTAG00000005442-TCONS_00037362	0.752118	0.00758273	MFP			ENSBTAG00000014885-TCONS_00031157	0.89758	0.000177502	PAR
ENSBTAG00000005442-TCONS_00053917	0.792802	0.00360646	MFP			ENSBTAG00000019504-TCONS_00048468	0.897561	0.000177646	PAR
ENSBTAG00000005442-TCONS_00044448	0.7145	0.0134898	MFP			ENSBTAG00000006790-TCONS_00049096	0.897495	0.000178142	PAR
ENSBTAG00000005442-TCONS_00066886	0.726526	0.0113302	MFP			ENSBTAG00000012053-TCONS_00048468	0.897473	0.000178315	PAR
ENSBTAG00000005442-TCONS_00087742	0.745827	0.00840418	MFP			ENSBTAG00000050494-TCONS_00041466	0.897454	0.000178456	PAR
ENSBTAG00000005442-TCONS_00062242	-0.625167	0.0397035	MFP			ENSBTAG00000013160-TCONS_00048468	0.897445	0.000178527	PAR
ENSBTAG00000005442-TCONS_00044617	-0.60658	0.0478594	MFP			ENSBTAG00000047238-TCONS_00052407	0.897401	0.000178858	PAR
ENSBTAG00000005442-TCONS_00053570	-0.633001	0.0365754	MFP			ENSBTAG00000008182-TCONS_00062963	0.897386	0.00017897	PAR
ENSBTAG00000005442-TCONS_00013677	-0.649213	0.030655	MFP			ENSBTAG00000034827-TCONS_00091815	0.897345	0.000179286	PAR
ENSBTAG00000005442-TCONS_00044606	-0.804979	0.00279826	MFP			ENSBTAG00000009904-TCONS_00055975	0.897341	0.000179309	PAR
ENSBTAG00000005442-TCONS_00004732	-0.707751	0.0148242	MFP			ENSBTAG00000045805-TCONS_00072889	-0.897336	0.000179353	PAR
ENSBTAG00000005442-TCONS_00093901	-0.881725	0.000331295	MFP			ENSBTAG00000000745-TCONS_00039007	0.897296	0.000179654	PAR
ENSBTAG00000005442-TCONS_00003133	-0.717101	0.0129996	MFP			ENSBTAG00000017834-TCONS_00039007	0.897285	0.000179734	PAR
ENSBTAG00000005442-TCONS_00018258	-0.625156	0.0397083	MFP			ENSBTAG00000000820-TCONS_00015613	0.897285	0.000179741	PAR
ENSBTAG00000005442-TCONS_00087806	-0.609828	0.0463579	MFP			ENSBTAG00000013443-TCONS_00025585	0.897256	0.000179961	PAR
ENSBTAG00000005442-TCONS_00074514	-0.753598	0.0073984	MFP			ENSBTAG00000055234-TCONS_00039007	0.897218	0.00018025	PAR
ENSBTAG00000005442-TCONS_00049846	-0.645707	0.0318737	MFP			ENSBTAG00000010927-TCONS_00072890	0.897192	0.000180447	PAR
ENSBTAG00000005442-TCONS_00055163	-0.648503	0.0308992	MFP			ENSBTAG00000049599-TCONS_00049816	-0.897186	0.00018049	PAR
ENSBTAG00000005442-TCONS_00001580	-0.789178	0.00387725	MFP			ENSBTAG00000017709-TCONS_00062657	0.897167	0.000180639	PAR
ENSBTAG00000005442-TCONS_00065023	-0.79302	0.00359064	MFP			ENSBTAG00000010647-TCONS_00091815	0.897156	0.000180724	PAR
ENSBTAG00000005442-TCONS_00048011	-0.607282	0.0475322	MFP			ENSBTAG00000047786-TCONS_00048468	0.897152	0.000180749	PAR
ENSBTAG00000005442-TCONS_00018134	-0.641699	0.0333082	MFP			ENSBTAG00000014602-TCONS_00062657	0.897148	0.000180784	PAR
ENSBTAG00000005442-TCONS_00046037	-0.607343	0.0475035	MFP			ENSBTAG00000020987-TCONS_00062902	0.897119	0.000181001	PAR
ENSBTAG00000005442-TCONS_00072890	-0.603275	0.0494212	MFP			ENSBTAG00000003207-TCONS_00031157	0.897118	0.000181011	PAR
ENSBTAG00000005442-TCONS_00021306	-0.61187	0.0454307	MFP			ENSBTAG00000020299-TCONS_00043293	0.897098	0.000181167	PAR
ENSBTAG00000005442-TCONS_00054796	-0.687801	0.0193227	MFP			ENSBTAG00000019287-TCONS_00062657	0.897081	0.000181294	PAR
ENSBTAG00000005442-TCONS_00066918	-0.632689	0.0366966	MFP			ENSBTAG00000007353-TCONS_00055975	0.897069	0.000181389	PAR
ENSBTAG00000005442-TCONS_00055827	-0.791607	0.00369416	MFP			ENSBTAG00000052078-TCONS_00069819	0.897059	0.000181466	PAR
ENSBTAG00000005442-TCONS_00018261	-0.762197	0.00639124	MFP			ENSBTAG00000050890-TCONS_00031157	0.897022	0.000181748	PAR
ENSBTAG00000005442-TCONS_00019177	-0.648019	0.0310662	MFP			ENSBTAG00000050644-TCONS_00048468	0.897016	0.000181794	PAR
ENSBTAG00000005442-TCONS_00030564	-0.655666	0.028498	MFP			ENSBTAG00000013534-TCONS_00039007	0.897014	0.000181809	PAR
ENSBTAG00000005442-TCONS_00058982	-0.72111	0.0122692	MFP			ENSBTAG00000031548-TCONS_00039007	0.896968	0.000182158	PAR
ENSBTAG00000005442-TCONS_00046976	-0.712714	0.0138341	MFP			ENSBTAG00000005448-TCONS_00060547	0.896899	0.000182696	PAR
ENSBTAG00000005442-TCONS_00090247	-0.667024	0.0249646	MFP			ENSBTAG00000018419-TCONS_00018261	0.896876	0.000182871	PAR
ENSBTAG00000005442-TCONS_00043124	-0.66579	0.0253327	MFP			ENSBTAG00000018245-TCONS_00025585	-0.896777	0.000183635	PAR
ENSBTAG00000005442-TCONS_00072889	-0.715074	0.0133805	MFP			ENSBTAG00000004750-TCONS_00018261	-0.896775	0.000183652	PAR
ENSBTAG00000005442-TCONS_00093900	-0.679197	0.021535	MFP			ENSBTAG00000006262-TCONS_00089245	0.896774	0.000183654	PAR
ENSBTAG00000005442-TCONS_00049867	-0.648815	0.0307917	MFP			ENSBTAG00000000707-TCONS_00063960	-0.89674	0.00018392	PAR
ENSBTAG00000005442-TCONS_00033025	-0.685607	0.0198707	MFP			ENSBTAG00000013881-TCONS_00048468	0.896733	0.000183978	PAR
ENSBTAG00000005442-TCONS_00097040	-0.669896	0.024123	MFP			ENSBTAG00000004836-TCONS_00012484	-0.896701	0.000184226	PAR
ENSBTAG00000005442-TCONS_00022314	-0.606954	0.0476848	MFP			ENSBTAG00000026896-TCONS_00031157	0.896668	0.00018448	PAR
ENSBTAG00000005442-TCONS_00055019	-0.742837	0.00881644	MFP			ENSBTAG00000019277-TCONS_00006416	-0.896628	0.000184793	PAR
ENSBTAG00000005442-TCONS_00092842	-0.712706	0.0138357	MFP			ENSBTAG00000009739-TCONS_00063960	-0.896617	0.000184872	PAR
ENSBTAG00000005442-TCONS_00027412	-0.730281	0.0107106	MFP			ENSBTAG00000052755-TCONS_00073072	-0.89659	0.000185087	PAR
ENSBTAG00000005442-TCONS_00073072	-0.679128	0.0215533	MFP			ENSBTAG00000013562-TCONS_00091815	0.896577	0.000185188	PAR
ENSBTAG00000005442-TCONS_00021175	-0.678548	0.0217088	MFP			ENSBTAG00000004885-TCONS_00066624	-0.896563	0.000185291	PAR
ENSBTAG00000005448-TCONS_00076819	-0.635838	0.0354863	MFP			ENSBTAG00000020704-TCONS_00062963	0.89655	0.000185397	PAR
ENSBTAG00000005448-TCONS_00016005	-0.641312	0.033449	MFP			ENSBTAG00000020244-TCONS_00058353	0.896531	0.000185545	PAR
ENSBTAG00000005448-TCONS_00065325	-0.624493	0.0399814	MFP			ENSBTAG00000016754-TCONS_00006591	0.896497	0.000185812	PAR
ENSBTAG00000005448-TCONS_00023208	0.609014	0.046731	MFP			ENSBTAG00000045994-TCONS_00060547	0.896495	0.000185824	PAR
ENSBTAG00000005448-TCONS_00089245	0.936949	2.12e-05	MFP			ENSBTAG00000001975-TCONS_00062902	0.896491	0.000185859	PAR
ENSBTAG00000005448-TCONS_00006416	0.930259	3.31e-05	MFP			ENSBTAG00000015985-TCONS_00078584	-0.896481	0.000185931	PAR
ENSBTAG00000005448-TCONS_00073647	0.800306	0.00309056	MFP			ENSBTAG00000043553-TCONS_00006591	0.896427	0.000186355	PAR
ENSBTAG00000005448-TCONS_00079255	0.770842	0.00548402	MFP			ENSBTAG00000033137-TCONS_00091815	0.896424	0.000186375	PAR
ENSBTAG00000005448-TCONS_00042966	0.741956	0.0089408	MFP			ENSBTAG00000003836-TCONS_00018261	-0.896417	0.000186437	PAR
ENSBTAG00000005448-TCONS_00049846	0.710994	0.0141717	MFP			ENSBTAG00000010858-TCONS_00012484	0.896396	0.000186597	PAR
ENSBTAG00000005448-TCONS_00072886	0.707456	0.0148847	MFP			ENSBTAG00000002048-TCONS_00091815	0.896395	0.000186604	PAR
ENSBTAG00000005448-TCONS_00046037	0.805815	0.00274827	MFP			ENSBTAG00000009586-TCONS_00016752	-0.896395	0.000186604	PAR
ENSBTAG00000005448-TCONS_00072890	0.81504	0.00223925	MFP			ENSBTAG00000048155-TCONS_00063960	-0.896339	0.000187045	PAR
ENSBTAG00000005448-TCONS_00021306	0.800942	0.0030495	MFP			ENSBTAG00000017616-TCONS_00061478	0.896314	0.00018724	PAR
ENSBTAG00000005448-TCONS_00018261	0.748638	0.00802945	MFP			ENSBTAG00000010361-TCONS_00006591	0.896253	0.000187722	PAR
ENSBTAG00000005448-TCONS_00058982	0.603147	0.0494823	MFP			ENSBTAG00000021945-TCONS_00012484	-0.896248	0.00018776	PAR
ENSBTAG00000005448-TCONS_00072889	0.617891	0.0427712	MFP			ENSBTAG00000020699-TCONS_00073072	-0.896183	0.000188271	PAR
ENSBTAG00000005448-TCONS_00093900	0.888282	0.000258827	MFP			ENSBTAG00000018390-TCONS_00018261	0.896182	0.000188282	PAR
ENSBTAG00000005448-TCONS_00097040	0.605658	0.0482916	MFP			ENSBTAG00000013534-TCONS_00062902	0.896173	0.000188353	PAR
ENSBTAG00000005448-TCONS_00055019	0.633757	0.0362828	MFP			ENSBTAG00000014885-TCONS_00006416	0.896153	0.000188505	PAR
ENSBTAG00000005448-TCONS_00073072	0.709798	0.01441	MFP			ENSBTAG00000032084-TCONS_00088670	0.896153	0.000188509	PAR
ENSBTAG00000005504-TCONS_00018480	0.647804	0.0311408	MFP			ENSBTAG00000007890-TCONS_00039007	0.896139	0.000188618	PAR
ENSBTAG00000005504-TCONS_00010575	0.683652	0.0203682	MFP			ENSBTAG00000030690-TCONS_00066918	0.896123	0.000188748	PAR
ENSBTAG00000005504-TCONS_00053917	0.674888	0.022708	MFP			ENSBTAG00000037558-TCONS_00048468	0.896117	0.000188794	PAR
ENSBTAG00000005504-TCONS_00087742	0.694986	0.0176036	MFP			ENSBTAG00000012419-TCONS_00061073	0.896116	0.000188803	PAR
ENSBTAG00000005504-TCONS_00062242	-0.698153	0.0168819	MFP			ENSBTAG00000051230-TCONS_00066624	0.89609	0.000189009	PAR
ENSBTAG00000005504-TCONS_00013677	-0.756996	0.00698745	MFP			ENSBTAG00000002983-TCONS_00031157	0.896073	0.000189138	PAR
ENSBTAG00000005504-TCONS_00044606	-0.752616	0.00752025	MFP			ENSBTAG00000009047-TCONS_00069819	0.896073	0.000189143	PAR
ENSBTAG00000005504-TCONS_00004732	-0.606772	0.0477698	MFP			ENSBTAG00000013569-TCONS_00088670	0.896069	0.000189168	PAR
ENSBTAG00000005504-TCONS_00093901	-0.916375	7.33e-05	MFP			ENSBTAG00000007433-TCONS_00091815	0.896026	0.000189512	PAR
ENSBTAG00000005504-TCONS_00093904	-0.698596	0.0167826	MFP			ENSBTAG00000017709-TCONS_00018261	-0.896017	0.000189586	PAR
ENSBTAG00000005504-TCONS_00089245	-0.646471	0.0316054	MFP			ENSBTAG00000007109-TCONS_00015613	0.895973	0.000189934	PAR
ENSBTAG00000005504-TCONS_00079255	-0.644411	0.0323329	MFP			ENSBTAG00000017986-TCONS_00048468	0.895958	0.000190048	PAR
ENSBTAG00000005504-TCONS_00087806	-0.722238	0.0120691	MFP			ENSBTAG00000005857-TCONS_00072890	0.895917	0.000190379	PAR
ENSBTAG00000005504-TCONS_00074514	-0.689291	0.0189568	MFP			ENSBTAG00000002937-TCONS_00010571	0.895914	0.000190399	PAR
ENSBTAG00000005504-TCONS_00055163	-0.630141	0.037697	MFP			ENSBTAG00000025441-TCONS_00018261	0.895899	0.000190522	PAR
ENSBTAG00000005504-TCONS_00001580	-0.74475	0.00855102	MFP			ENSBTAG00000019595-TCONS_00066624	-0.895896	0.000190544	PAR
ENSBTAG00000005504-TCONS_00065023	-0.660908	0.0268261	MFP			ENSBTAG00000015462-TCONS_00067174	0.895893	0.000190569	PAR
ENSBTAG00000005504-TCONS_00018134	-0.761163	0.00650672	MFP			ENSBTAG00000004094-TCONS_00031157	0.89588	0.000190666	PAR
ENSBTAG00000005504-TCONS_00072890	-0.689395	0.0189314	MFP			ENSBTAG00000017409-TCONS_00073072	-0.89588	0.000190672	PAR
ENSBTAG00000005504-TCONS_00021306	-0.625351	0.0396281	MFP			ENSBTAG00000037778-TCONS_00039007	0.895877	0.000190694	PAR
ENSBTAG00000005504-TCONS_00054796	-0.635126	0.0357575	MFP			ENSBTAG00000010361-TCONS_00066918	0.895863	0.000190803	PAR
ENSBTAG00000005504-TCONS_00066918	-0.638132	0.0346223	MFP			ENSBTAG00000030518-TCONS_00018261	0.895848	0.000190928	PAR
ENSBTAG00000005504-TCONS_00055827	-0.708785	0.0146139	MFP			ENSBTAG00000004709-TCONS_00091815	0.895787	0.000191409	PAR
ENSBTAG00000005504-TCONS_00018261	-0.721139	0.0122639	MFP			ENSBTAG00000001396-TCONS_00072889	-0.895768	0.000191564	PAR
ENSBTAG00000005504-TCONS_00058982	-0.80619	0.00272604	MFP			ENSBTAG00000050985-TCONS_00066918	0.895743	0.000191764	PAR
ENSBTAG00000005504-TCONS_00043124	-0.641271	0.033464	MFP			ENSBTAG00000014051-TCONS_00070174	0.895661	0.000192417	PAR
ENSBTAG00000005504-TCONS_00093900	-0.633216	0.0364921	MFP			ENSBTAG00000022020-TCONS_00048468	0.895628	0.000192685	PAR
ENSBTAG00000005504-TCONS_00049867	-0.633631	0.0363317	MFP			ENSBTAG00000015582-TCONS_00016752	-0.895606	0.000192858	PAR
ENSBTAG00000005504-TCONS_00033025	-0.669819	0.0241454	MFP			ENSBTAG00000048980-TCONS_00010571	0.89557	0.000193153	PAR
ENSBTAG00000005504-TCONS_00055019	-0.711959	0.0139816	MFP			ENSBTAG00000017834-TCONS_00066918	0.895544	0.000193358	PAR
ENSBTAG00000005504-TCONS_00027412	-0.679234	0.0215251	MFP			ENSBTAG00000009051-TCONS_00016752	-0.89541	0.000194435	PAR
ENSBTAG00000005504-TCONS_00073072	-0.634867	0.0358564	MFP			ENSBTAG00000050362-TCONS_00006591	0.89541	0.000194435	PAR
ENSBTAG00000005504-TCONS_00021175	-0.639374	0.0341607	MFP			ENSBTAG00000027434-TCONS_00012484	-0.895382	0.000194664	PAR
ENSBTAG00000005527-TCONS_00070674	0.777369	0.00486464	MFP			ENSBTAG00000012234-TCONS_00010718	0.895375	0.000194717	PAR
ENSBTAG00000005527-TCONS_00061869	0.709408	0.0144882	MFP			ENSBTAG00000019574-TCONS_00039007	0.895375	0.000194722	PAR
ENSBTAG00000005527-TCONS_00010575	0.716005	0.0132045	MFP			ENSBTAG00000049346-TCONS_00070174	0.89537	0.00019476	PAR
ENSBTAG00000005527-TCONS_00055976	0.614319	0.0443357	MFP			ENSBTAG00000010837-TCONS_00039007	0.895364	0.000194808	PAR
ENSBTAG00000005527-TCONS_00051822	0.609577	0.0464726	MFP			ENSBTAG00000016752-TCONS_00089245	0.895363	0.00019482	PAR
ENSBTAG00000005527-TCONS_00016005	0.781453	0.00450439	MFP			ENSBTAG00000021903-TCONS_00052407	0.895342	0.000194985	PAR
ENSBTAG00000005527-TCONS_00023208	-0.76429	0.00616218	MFP			ENSBTAG00000021764-TCONS_00039007	0.895318	0.000195181	PAR
ENSBTAG00000005527-TCONS_00044617	-0.68325	0.0204717	MFP			ENSBTAG00000001492-TCONS_00088670	0.895311	0.000195235	PAR
ENSBTAG00000005527-TCONS_00044606	-0.646752	0.0315069	MFP			ENSBTAG00000009405-TCONS_00029087	0.895274	0.000195536	PAR
ENSBTAG00000005527-TCONS_00089245	-0.707953	0.014783	MFP			ENSBTAG00000001952-TCONS_00078584	-0.89525	0.000195734	PAR
ENSBTAG00000005527-TCONS_00006416	-0.670648	0.0239059	MFP			ENSBTAG00000021313-TCONS_00012484	0.895248	0.000195747	PAR
ENSBTAG00000005527-TCONS_00079255	-0.770317	0.00553624	MFP			ENSBTAG00000012010-TCONS_00063960	-0.89522	0.000195977	PAR
ENSBTAG00000005527-TCONS_00042966	-0.614814	0.0441163	MFP			ENSBTAG00000001903-TCONS_00088952	0.895195	0.000196181	PAR
ENSBTAG00000005527-TCONS_00049846	-0.783515	0.00433013	MFP			ENSBTAG00000004879-TCONS_00018261	0.895191	0.000196217	PAR
ENSBTAG00000005527-TCONS_00001580	-0.861566	0.000652572	MFP			ENSBTAG00000016754-TCONS_00061869	0.89519	0.000196223	PAR
ENSBTAG00000005527-TCONS_00059666	-0.634291	0.0360772	MFP			ENSBTAG00000007955-TCONS_00029087	0.895182	0.000196286	PAR
ENSBTAG00000005527-TCONS_00021306	-0.777717	0.00483315	MFP			ENSBTAG00000016864-TCONS_00052407	0.89514	0.000196628	PAR
ENSBTAG00000005527-TCONS_00018261	-0.758441	0.00681786	MFP			ENSBTAG00000006977-TCONS_00039007	0.895135	0.000196666	PAR
ENSBTAG00000005527-TCONS_00030564	-0.648993	0.0307304	MFP			ENSBTAG00000020987-TCONS_00048468	0.895117	0.000196813	PAR
ENSBTAG00000005527-TCONS_00074477	-0.616246	0.043487	MFP			ENSBTAG00000052788-TCONS_00066624	-0.895091	0.000197024	PAR
ENSBTAG00000005527-TCONS_00043124	-0.646136	0.0317228	MFP			ENSBTAG00000012222-TCONS_00060547	0.89508	0.000197116	PAR
ENSBTAG00000005527-TCONS_00093900	-0.733546	0.0101921	MFP			ENSBTAG00000039335-TCONS_00089245	0.895079	0.000197128	PAR
ENSBTAG00000005527-TCONS_00097040	-0.653945	0.0290623	MFP			ENSBTAG00000016109-TCONS_00066624	0.895064	0.000197246	PAR
ENSBTAG00000005629-TCONS_00053917	-0.604607	0.0487879	MFP			ENSBTAG00000005244-TCONS_00031157	0.89506	0.00019728	PAR
ENSBTAG00000005629-TCONS_00087742	-0.636431	0.0352613	MFP			ENSBTAG00000003217-TCONS_00066918	0.895058	0.000197293	PAR
ENSBTAG00000005629-TCONS_00065325	-0.750787	0.00775137	MFP			ENSBTAG00000026249-TCONS_00091050	0.895029	0.000197533	PAR
ENSBTAG00000005629-TCONS_00063033	0.933711	2.64e-05	MFP			ENSBTAG00000013117-TCONS_00048468	0.895004	0.000197738	PAR
ENSBTAG00000005629-TCONS_00004732	0.686271	0.0197037	MFP			ENSBTAG00000037778-TCONS_00015613	0.894983	0.000197911	PAR
ENSBTAG00000005629-TCONS_00093901	0.712973	0.0137839	MFP			ENSBTAG00000012302-TCONS_00043293	0.894957	0.000198125	PAR
ENSBTAG00000005629-TCONS_00089245	0.726187	0.0113874	MFP			ENSBTAG00000033367-TCONS_00049096	0.894945	0.000198221	PAR
ENSBTAG00000005629-TCONS_00006416	0.720561	0.0123673	MFP			ENSBTAG00000017814-TCONS_00015613	0.894895	0.000198629	PAR
ENSBTAG00000005629-TCONS_00073647	0.725222	0.0115514	MFP			ENSBTAG00000039937-TCONS_00066624	-0.894882	0.000198739	PAR
ENSBTAG00000005629-TCONS_00030564	0.78619	0.00411159	MFP			ENSBTAG00000054342-TCONS_00018261	0.894878	0.000198769	PAR
ENSBTAG00000005629-TCONS_00074477	0.745952	0.00838722	MFP			ENSBTAG00000012371-TCONS_00091815	0.894861	0.00019891	PAR
ENSBTAG00000005629-TCONS_00093900	0.611479	0.045607	MFP			ENSBTAG00000025410-TCONS_00018261	0.894857	0.000198942	PAR
ENSBTAG00000005629-TCONS_00097040	0.696524	0.0172505	MFP			ENSBTAG00000046419-TCONS_00049096	0.894854	0.000198965	PAR
ENSBTAG00000005658-TCONS_00061869	0.634616	0.0359526	MFP			ENSBTAG00000023600-TCONS_00066918	0.894825	0.000199207	PAR
ENSBTAG00000005658-TCONS_00010575	0.732384	0.0103744	MFP			ENSBTAG00000054157-TCONS_00018261	0.894825	0.000199208	PAR
ENSBTAG00000005658-TCONS_00076819	0.611588	0.045558	MFP			ENSBTAG00000008772-TCONS_00096038	0.894823	0.000199224	PAR
ENSBTAG00000005658-TCONS_00013677	-0.624718	0.0398886	MFP			ENSBTAG00000019302-TCONS_00091815	0.894806	0.00019936	PAR
ENSBTAG00000005658-TCONS_00053971	-0.612096	0.0453288	MFP			ENSBTAG00000019473-TCONS_00062657	0.894806	0.000199361	PAR
ENSBTAG00000005658-TCONS_00001580	-0.618863	0.0423521	MFP			ENSBTAG00000020954-TCONS_00006591	0.894801	0.000199402	PAR
ENSBTAG00000005658-TCONS_00065023	-0.67702	0.0221222	MFP			ENSBTAG00000014581-TCONS_00039007	0.8948	0.000199416	PAR
ENSBTAG00000005658-TCONS_00048011	-0.616104	0.043549	MFP			ENSBTAG00000018465-TCONS_00015613	0.894796	0.000199445	PAR
ENSBTAG00000005658-TCONS_00018134	-0.635193	0.0357319	MFP			ENSBTAG00000049300-TCONS_00048468	0.894792	0.000199479	PAR
ENSBTAG00000005658-TCONS_00090096	-0.806205	0.00272512	MFP			ENSBTAG00000016267-TCONS_00006591	0.894784	0.00019954	PAR
ENSBTAG00000005658-TCONS_00030564	-0.65598	0.0283958	MFP			ENSBTAG00000007439-TCONS_00018261	-0.894776	0.000199608	PAR
ENSBTAG00000005658-TCONS_00033025	-0.605941	0.0481585	MFP			ENSBTAG00000054450-TCONS_00066918	-0.894714	0.000200125	PAR
ENSBTAG00000005658-TCONS_00097040	-0.635597	0.0355779	MFP			ENSBTAG00000003769-TCONS_00088670	0.894668	0.000200498	PAR
ENSBTAG00000005681-TCONS_00070674	0.610783	0.0459225	MFP			ENSBTAG00000020929-TCONS_00088952	0.894665	0.000200522	PAR
ENSBTAG00000005681-TCONS_00018480	0.64757	0.0312219	MFP			ENSBTAG00000052510-TCONS_00062902	0.894615	0.000200941	PAR
ENSBTAG00000005681-TCONS_00010575	0.687122	0.0194912	MFP			ENSBTAG00000048410-TCONS_00063960	0.894614	0.00020095	PAR
ENSBTAG00000005681-TCONS_00028604	0.71169	0.0140343	MFP			ENSBTAG00000031348-TCONS_00032507	0.894601	0.000201054	PAR
ENSBTAG00000005681-TCONS_00037362	0.701158	0.016217	MFP			ENSBTAG00000012759-TCONS_00063960	-0.894592	0.000201132	PAR
ENSBTAG00000005681-TCONS_00053917	0.843508	0.00110248	MFP			ENSBTAG00000044012-TCONS_00036160	0.894578	0.000201242	PAR
ENSBTAG00000005681-TCONS_00044448	0.876907	0.000393649	MFP			ENSBTAG00000007331-TCONS_00063960	-0.894574	0.000201276	PAR
ENSBTAG00000005681-TCONS_00016005	0.655281	0.0286237	MFP			ENSBTAG00000039834-TCONS_00015613	0.894564	0.000201366	PAR
ENSBTAG00000005681-TCONS_00066886	0.796926	0.00331565	MFP			ENSBTAG00000031583-TCONS_00072890	0.894541	0.000201555	PAR
ENSBTAG00000005681-TCONS_00087742	0.765267	0.00605737	MFP			ENSBTAG00000013241-TCONS_00036008	0.894523	0.000201703	PAR
ENSBTAG00000005681-TCONS_00023208	-0.628282	0.0384384	MFP			ENSBTAG00000034091-TCONS_00010699	-0.894459	0.000202232	PAR
ENSBTAG00000005681-TCONS_00044606	-0.690049	0.0187726	MFP			ENSBTAG00000020954-TCONS_00069819	0.894448	0.000202325	PAR
ENSBTAG00000005681-TCONS_00093901	-0.742537	0.00885868	MFP			ENSBTAG00000013798-TCONS_00049816	-0.894411	0.000202632	PAR
ENSBTAG00000005681-TCONS_00049846	-0.723468	0.0118537	MFP			ENSBTAG00000019044-TCONS_00015613	0.894399	0.000202736	PAR
ENSBTAG00000005681-TCONS_00001580	-0.661821	0.0265422	MFP			ENSBTAG00000001219-TCONS_00062657	0.894384	0.000202857	PAR
ENSBTAG00000005681-TCONS_00065023	-0.639797	0.0340046	MFP			ENSBTAG00000032084-TCONS_00052407	0.894378	0.000202907	PAR
ENSBTAG00000005681-TCONS_00072890	-0.643912	0.0325109	MFP			ENSBTAG00000019426-TCONS_00016752	-0.894357	0.00020308	PAR
ENSBTAG00000005681-TCONS_00021306	-0.628837	0.0382159	MFP			ENSBTAG00000054045-TCONS_00031157	0.894304	0.000203525	PAR
ENSBTAG00000005681-TCONS_00018261	-0.649039	0.0307147	MFP			ENSBTAG00000023472-TCONS_00060547	0.894291	0.000203635	PAR
ENSBTAG00000005681-TCONS_00090247	-0.636415	0.0352675	MFP			ENSBTAG00000049215-TCONS_00062902	0.894251	0.000203972	PAR
ENSBTAG00000005681-TCONS_00043124	-0.654835	0.0287696	MFP			ENSBTAG00000039335-TCONS_00073072	0.894212	0.000204294	PAR
ENSBTAG00000005681-TCONS_00093900	-0.698182	0.0168754	MFP			ENSBTAG00000015198-TCONS_00063960	0.894212	0.000204296	PAR
ENSBTAG00000005681-TCONS_00055019	-0.704292	0.0155437	MFP			ENSBTAG00000010927-TCONS_00006591	0.89421	0.000204315	PAR
ENSBTAG00000005681-TCONS_00027412	-0.657677	0.0278482	MFP			ENSBTAG00000001392-TCONS_00081642	0.894127	0.000205012	PAR
ENSBTAG00000005681-TCONS_00073072	-0.654358	0.0289262	MFP			ENSBTAG00000007109-TCONS_00039007	0.894124	0.000205038	PAR
ENSBTAG00000005963-TCONS_00021041	0.714246	0.0135384	MFP			ENSBTAG00000047330-TCONS_00036160	0.894086	0.000205356	PAR
ENSBTAG00000005963-TCONS_00076819	0.640062	0.033907	MFP			ENSBTAG00000003207-TCONS_00015613	0.894085	0.000205364	PAR
ENSBTAG00000005963-TCONS_00016005	0.776321	0.00496046	MFP			ENSBTAG00000021945-TCONS_00058353	-0.894084	0.000205376	PAR
ENSBTAG00000005963-TCONS_00070390	-0.730356	0.0106984	MFP			ENSBTAG00000003721-TCONS_00066624	0.894074	0.000205461	PAR
ENSBTAG00000005998-TCONS_00018480	0.696969	0.0171494	MFP			ENSBTAG00000020061-TCONS_00062963	0.894051	0.000205652	PAR
ENSBTAG00000005998-TCONS_00053917	0.762474	0.0063606	MFP			ENSBTAG00000009267-TCONS_00062657	0.894048	0.00020568	PAR
ENSBTAG00000005998-TCONS_00066886	0.775161	0.00506814	MFP			ENSBTAG00000032617-TCONS_00060547	0.89403	0.000205826	PAR
ENSBTAG00000005998-TCONS_00087742	0.745856	0.00840015	MFP			ENSBTAG00000049981-TCONS_00048468	0.893996	0.000206112	PAR
ENSBTAG00000005998-TCONS_00062242	-0.718504	0.0127404	MFP			ENSBTAG00000005865-TCONS_00052407	0.893954	0.000206474	PAR
ENSBTAG00000005998-TCONS_00013677	-0.670779	0.0238684	MFP			ENSBTAG00000044117-TCONS_00066624	-0.893948	0.000206525	PAR
ENSBTAG00000005998-TCONS_00044606	-0.77612	0.00497895	MFP			ENSBTAG00000054824-TCONS_00006591	0.893947	0.00020653	PAR
ENSBTAG00000005998-TCONS_00093901	-0.881919	0.000328956	MFP			ENSBTAG00000012015-TCONS_00062657	0.893943	0.000206566	PAR
ENSBTAG00000005998-TCONS_00093904	-0.61736	0.0430013	MFP			ENSBTAG00000050481-TCONS_00060547	0.893942	0.000206568	PAR
ENSBTAG00000005998-TCONS_00079255	-0.628452	0.03837	MFP			ENSBTAG00000049981-TCONS_00006416	0.893931	0.000206663	PAR
ENSBTAG00000005998-TCONS_00087806	-0.730542	0.0106684	MFP			ENSBTAG00000015520-TCONS_00070174	0.893884	0.000207065	PAR
ENSBTAG00000005998-TCONS_00074514	-0.679176	0.0215405	MFP			ENSBTAG00000019707-TCONS_00039007	0.89387	0.000207185	PAR
ENSBTAG00000005998-TCONS_00055163	-0.6068	0.0477565	MFP			ENSBTAG00000051372-TCONS_00033912	0.89386	0.000207269	PAR
ENSBTAG00000005998-TCONS_00001580	-0.678582	0.0216996	MFP			ENSBTAG00000006735-TCONS_00025585	0.893856	0.000207303	PAR
ENSBTAG00000005998-TCONS_00018134	-0.633271	0.0364709	MFP			ENSBTAG00000003837-TCONS_00018261	-0.893846	0.00020738	PAR
ENSBTAG00000005998-TCONS_00072890	-0.681361	0.0209623	MFP			ENSBTAG00000026753-TCONS_00070174	0.893838	0.000207449	PAR
ENSBTAG00000005998-TCONS_00066918	-0.624339	0.040045	MFP			ENSBTAG00000008956-TCONS_00066624	-0.893837	0.000207461	PAR
ENSBTAG00000005998-TCONS_00055827	-0.679688	0.021404	MFP			ENSBTAG00000002952-TCONS_00012484	0.893837	0.000207464	PAR
ENSBTAG00000005998-TCONS_00018261	-0.612974	0.0449346	MFP			ENSBTAG00000009076-TCONS_00063960	-0.893826	0.000207553	PAR
ENSBTAG00000005998-TCONS_00058982	-0.790665	0.00376437	MFP			ENSBTAG00000051359-TCONS_00055975	0.893795	0.000207814	PAR
ENSBTAG00000005998-TCONS_00043124	-0.694406	0.0177382	MFP			ENSBTAG00000033449-TCONS_00006416	0.893793	0.000207835	PAR
ENSBTAG00000005998-TCONS_00033025	-0.648045	0.0310572	MFP			ENSBTAG00000009725-TCONS_00012484	0.893778	0.00020796	PAR
ENSBTAG00000005998-TCONS_00055019	-0.700326	0.0163991	MFP			ENSBTAG00000015988-TCONS_00039007	0.893676	0.000208829	PAR
ENSBTAG00000005998-TCONS_00063292	-0.602631	0.0497296	MFP			ENSBTAG00000004613-TCONS_00039007	0.893654	0.000209018	PAR
ENSBTAG00000005998-TCONS_00027412	-0.604106	0.0490256	MFP			ENSBTAG00000045994-TCONS_00043293	0.893607	0.000209418	PAR
ENSBTAG00000006231-TCONS_00021041	0.750172	0.00783027	MFP			ENSBTAG00000016177-TCONS_00066624	-0.893589	0.000209571	PAR
ENSBTAG00000006231-TCONS_00070674	0.896983	0.000182048	MFP			ENSBTAG00000052480-TCONS_00072890	0.893545	0.000209947	PAR
ENSBTAG00000006231-TCONS_00010575	0.677049	0.0221142	MFP			ENSBTAG00000026896-TCONS_00066918	0.893531	0.00021007	PAR
[truncated: 45,100 more rows]
